# Supplementary material for: Ribosomal mutations enable a switch between high fitness and high stress resistance in Listeria monocytogenes
Source: Front Microbiol. 2024 Mar 28;15:1355268. doi: 10.3389/fmicb.2024.1355268 (PMC11006974; doi:10.3389/fmicb.2024.1355268)
Supplement: Supplementary file 2 [file Table_2.XLSX]

## Sheet: Sheet1
Supplemental Table 2: Proteomic data comparing L. monocytogenes V14, 14EV1, and 14EV2 to the wild type. The p-value and log10(protein ratio) in bold are considered significant.
gene.ID	protein.ID	EGDe.locus	gene.name	protein.name	SigB.regulon	motility.related	V14/LO28 WT		14EV1/LO28 WT		14EV2/LO28 WT
							p.value	log10.protein.ratio	p.value	log10.protein.ratio	p.value	log10.protein.ratio
IEJ01_04655	NP_464439.1	lmo0913	-	succinate semialdehyde dehydrogenase	Yes		0	2.95		0		0
IEJ01_03415	NP_464196.1	lmo0669	-	oxidoreductase	Yes		0	2.69		0		0
IEJ01_11305	NP_465681.1	lmo2157	sepA	hypothetical protein lmo2157	Yes		0	2.31		0		0
IEJ01_03680	NP_464249.1	lmo0722	-	pyruvate oxidase	Yes		0	2.26		0		0
IEJ01_07475	NP_464953.1	lmo1428	opuCA	glycine/betaine ABC transporter ATP-binding protein	Yes		0	2.26		0		0
IEJ01_14510	NP_466270.1	lmo2748	-	hypothetical protein lmo2748	Yes		0	2.2		0		0
IEJ01_11585	NP_465737.1	lmo2213	-	hypothetical protein lmo2213	Yes		0	2.11		0		0
IEJ01_09635	NP_465355.1	lmo1830	-	short-chain dehydrogenase	Yes		0	2.11		0		0
IEJ01_03340	NP_464181.1	lmo0654	-	hypothetical protein lmo0654	Yes		0	2.04	0.045	0.44	0.766	0.04
IEJ01_07970	NP_465051.1	lmo1526	-	hypothetical protein lmo1526	Yes		0	1.99		0		0
IEJ01_11545	NP_465729.1	lmo2205	-	phosphoglyceromutase	Yes		0	1.94	0.913	-0.02	0.922	-0.02
IEJ01_07465	NP_464951.1	lmo1426	opuCC	glycine/betaine ABC transporter substrate-binding protein	Yes		0	1.94		0		0
IEJ01_03980	NP_464310.1	lmo0783	-	PTS mannose transporter subunit IIB	Yes		0.021	1.85	0.542	-0.46	0.869	-0.11
IEJ01_12965	NP_465986.1	lmo2463	-	multidrug transporter	Yes		0	1.79		0		0
IEJ01_12600	NP_465914.1	lmo2391	-	hypothetical protein lmo2391	Yes		0.001	1.69	0.133	0.57	0.122	-0.3
IEJ01_02760	NP_464067.1	lmo0539	-	tagatose 1,6-diphosphate aldolase	Yes		0.001	1.67	0.483	0.14	0.212	0.27
IEJ01_08935	NP_465219.1	lmo1694	-	CDP-abequose synthase	Yes		0	1.62		0		0
IEJ01_00670	NP_463667.1	lmo0134	-	hypothetical protein lmo0134	Yes		0	1.57		0		0
IEJ01_01390	NP_463796.1	lmo0265	-	succinyl-diaminopimelate desuccinylase	Yes		0	1.48		0		0
IEJ01_07440	NP_464946.1	lmo1421	-	glycine/betaine ABC transporter ATP-binding protein	Yes		0.012	1.45	0.117	-0.49	0.117	-0.49
IEJ01_02960	NP_464107.1	lmo0579	-	hypothetical protein lmo0579	Yes		0	1.41		0	0.374	0.34
IEJ01_14250	NP_466218.1	lmo2696	-	dihydroxyacetone kinase	Yes		0.02	1.39	0.608	-0.25	0.943	0.03
IEJ01_02495	NP_464014.1	lmo0486	rpmF	50S ribosomal protein L32			0.08	1.36	0.11	1.19	0.102	1.22
IEJ01_00550	NP_463643.1	lmo0110	-	lipase			0	1.33	0	1.11	0	1.03
IEJ01_13525	NP_466096.1	lmo2573	-	zinc-binding dehydrogenase	Yes		0	1.25		0		0
IEJ01_07445	NP_464947.1	lmo1422	-	glycine/betaine ABC transporter permease	Yes		0	1.24	0.374	0.42		0
IEJ01_03985	NP_464311.1	lmo0784	-	PTS mannose transporter subunit IIB	Yes		0	1.21		0		0
IEJ01_00215	NP_463576.1	lmo0043	-	arginine deiminase	Yes		0	1.21		0		0
IEJ01_02830	NP_464081.1	lmo0553	-	hypothetical protein lmo0553			0.108	1.2	0.579	0.47	0.556	0.51
IEJ01_03320	NP_464177.1	lmo0650	-	hypothetical protein lmo0650			0.017	1.09	0.12	-0.54	0.428	0.25
IEJ01_02640	NP_464043.1	lmo0515	-	hypothetical protein lmo0515	Yes		0	1.08		0		0
IEJ01_08600	NP_465176.1	lmo1651	-	ABC transporter ATP-binding protein			0	1.07		0		0
IEJ01_01435	NP_463805.1	lmo0274	-	hypothetical protein lmo0274			0	1.07		0		0
IEJ01_01045	NP_463742.1	lmo0211	ctc	50S ribosomal protein L25	Yes		0	1.03	0.27	0.07	0.438	0.04
IEJ01_11310	NP_465682.1	lmo2158	-	hypothetical protein lmo2158	Yes		0.116	1.02		0		0
IEJ01_04045	NP_464323.1	lmo0796	-	hypothetical protein lmo0796	Yes		0.028	1	0.374	-0.29	0.374	-0.29
IEJ01_02835	NP_464082.1	lmo0554	-	NADH-dependent butanol dehydrogenase	Yes		0.008	0.99	0.565	-0.18	0.206	-0.4
IEJ01_12575	NP_465909.1	lmo2386	-	hypothetical protein lmo2386	Yes		0.038	0.99	0.973	-0.02	0.374	-0.32
IEJ01_09515	NP_465331.1	lmo1806	acpP	acyl carrier protein			0.273	0.99	0.511	-0.79	0.525	0.54
IEJ01_15005	NP_466366.1	lmo2844	-	hypothetical protein lmo2844			0	0.97		0		0
IEJ01_13745	NP_466132.1	lmo2609	rpmJ	50S ribosomal protein L36			0.235	0.97	0.617	0.49	0.084	1.58
IEJ01_02335	NP_463983.1	lmo0454	-	hypothetical protein lmo0454			0.117	0.97		0	0.374	0.42
IEJ01_08355	NP_465127.1	lmo1602	-	hypothetical protein lmo1602	Yes		0.001	0.94	0.831	-0.03	0.658	-0.07
IEJ01_06795	NP_464818.1	lmo1293	glpD	glycerol-3-phosphate dehydrogenase	Yes		0.083	0.93	0.504	0.3	0.536	0.27
IEJ01_11515	NP_465723.1	lmo2199	-	hypothetical protein lmo2199			0.105	0.92	0.082	1.02	0.068	1.09
IEJ01_13480	NP_466087.1	lmo2564	-	4-oxalocrotonate isomerase			0.116	0.92		0		0
IEJ01_10285	NP_465484.1	lmo1960	fhuC	ferrichrome ABC transporter ATP-binding protein			0.001	0.87	0.374	0.26	0.116	0.52
IEJ01_08605	NP_465177.1	lmo1652	-	ABC transporter ATP-binding protein			0	0.87		0		0
IEJ01_14255	NP_466219.1	lmo2697	-	PTS mannose transporter subunit IIA	Yes		0.001	0.86		0		0
IEJ01_12355	NP_465883.1	lmo2360	-	transmembrane protein			0.009	0.86	0.003	-1.07	0.977	-0.01
IEJ01_09315	NP_465294.1	lmo1769	purQ	phosphoribosylformylglycinamidine synthase II			0.009	0.85	0.118	-0.35	0.907	0.03
IEJ01_09065	NP_465244.1	lmo1719	-	PTS lichenan transporter subunit IIA			0	0.84		0	0.001	0.9
IEJ01_02935	NP_464102.1	lmo0574	-	beta-glucosidase			0.073	0.84	0.666	-0.25	0.145	0.61
IEJ01_04610	NP_464430.1	lmo0904	-	hypothetical protein lmo0904			0	0.84		0		0
IEJ01_04315	NP_464377.1	lmo0851	-	hypothetical protein lmo0851			0.056	0.84	0.574	0.25	0.374	-0.3
IEJ01_08250	NP_465107.1	lmo1582	-	hypothetical protein lmo1582			0	0.83	0.374	0.2	0.117	0.4
IEJ01_08350	NP_465126.1	lmo1601	-	general stress protein	Yes		0	0.83	0.486	0.05	0.109	0.1
IEJ01_05560	NP_464618.1	lmo1093	nadE	NAD synthetase			0.15	0.82	0.303	0.55	0.396	0.44
IEJ01_04160	NP_464346.1	lmo0819	-	hypothetical protein lmo0819	Yes		0	0.82		0		0
IEJ01_10765	NP_465580.1	lmo2056	-	hypothetical protein lmo2056			0.001	0.81		0		0
IEJ01_13210	NP_466034.1	lmo2511	-	hypothetical protein lmo2511	Yes		0.157	0.8	0.432	0.4	0.403	0.43
IEJ01_04540	NP_464421.1	lmo0895	sigB	RNA polymerase sigma factor SigB	Yes		0.013	0.79	0.422	0.09	0.329	0.05
IEJ01_02115	NP_463940.1	lmo0411	-	phosphoenolpyruvate synthase			0.002	0.78	0.374	-0.11	0.513	0.12
IEJ01_11565	NP_465733.1	lmo2209	-	hypothetical protein lmo2209			0.108	0.78	0.905	0.07	0.203	0.55
IEJ01_09610	NP_465350.1	lmo1825	-	pantothenate metabolism flavoprotein			0.255	0.74	0.563	-0.45	0.119	-0.97
IEJ01_09775	NP_465383.1	lmo1858	-	dehydrogenase			0.106	0.74	0.402	0.34	0.485	0.27
IEJ01_09760	NP_465380.1	lmo1855	-	D-alanyl-D-alanine carboxypeptidase			0	0.72	0	0.7	0.124	0.47
IEJ01_09645	NP_465357.1	lmo1832	pyrF	orotidine 5\'-phosphate decarboxylase	Yes		0.12	0.71		0	0	0.77
IEJ01_14900	NP_466345.1	lmo2823	-	sporulation protein SpoOJ			0.063	0.7	0.501	0.29	0.126	0.54
IEJ01_00655	NP_463664.1	lmo0131	-	hypothetical protein lmo0131			0	0.7		0		0
IEJ01_04535	NP_464420.1	lmo0894	rsbW	serine-protein kinase RsbW	Yes		0	0.68	0	0.2	0	0.21
IEJ01_08030	NP_465063.1	lmo1538	glpK	glycerol kinase	Yes		0	0.68	0.129	0.09	0.486	-0.07
IEJ01_12660	NP_465925.1	lmo2402	-	hypothetical protein lmo2402			0.065	0.68	0.949	0.03	0.42	0.37
IEJ01_05350	NP_464576.1	lmo1051	def	peptide deformylase			0.087	0.67	0.927	-0.04	0.227	0.42
IEJ01_03395	NP_464192.1	lmo0665	-	hypothetical protein lmo0665			0.117	0.67	0.125	0.53	0.374	0.26
IEJ01_03100	NP_464134.1	lmo0607	-	ABC transporter ATP-binding protein			0.011	0.65	0.001	-0.52	0.141	-0.34
IEJ01_03970	NP_464308.1	lmo0781	-	PTS mannose transporter subunit IID	Yes		0.001	0.65		0		0
IEJ01_07470	NP_464952.1	lmo1427	opuCB	glycine/betaine ABC transporter permease	Yes		0.12	0.65		0		0
IEJ01_04530	NP_464419.1	lmo0893	rsbV	anti-anti-sigma factor (antagonist of RsbW)	Yes		0.001	0.65	0.76	0.03	0.105	0.13
IEJ01_03875	NP_464289.1	lmo0762	-	ATP/GTP-binding protein			0	0.64	0.236	-0.31	0.724	0.03
IEJ01_04525	NP_464418.1	lmo0892	rsbU	serine phosphatase			0.069	0.63	0.374	-0.25	0.374	-0.25
IEJ01_06675	NP_464794.1	lmo1269	-	type I signal peptidase			0.117	0.63		0	0.374	0.28
IEJ01_07335	NP_464925.1	lmo1400	-	N-acetyltransferase			0.061	0.62	0.374	-0.24	0.955	-0.02
IEJ01_14740	NP_466314.1	lmo2792	-	hypothetical protein lmo2792			0	0.61	0.756	0.01	0.025	0.12
IEJ01_07300	NP_464918.1	lmo1393	-	peptidase			0.275	0.59	0.326	0.53	0.516	0.33
IEJ01_12310	NP_465874.1	lmo2351	-	FMN reductase			0.016	0.59	0.047	0.12	0.248	0.09
IEJ01_14935	NP_466352.1	lmo2830	-	thioredoxin			0.54	0.59	0.516	0.64	0.545	0.58
IEJ01_09795	NP_465387.1	lmo1862	-	hypothetical protein lmo1862			0.034	0.58	0.374	-0.18	0.374	-0.18
IEJ01_01110	NP_463755.1	lmo0224	sul	dihydropteroate synthases			0.049	0.58	0.937	0.02	0.188	0.27
IEJ01_14790	NP_466324.1	lmo2802	gidB	16S rRNA methyltransferase GidB			0.301	0.57	0.955	-0.04	0.383	0.47
IEJ01_00070	NP_463547.1	lmo0014	qoxB	AA3-600 quinol oxidase subunit I	Yes		0.437	0.56	0.96	0.03	0.568	0.35
IEJ01_08680	NP_465192.1	lmo1667	-	L-lactate dehydrogenase			0.044	0.56	0.127	-0.33	0.127	-0.33
IEJ01_05445	NP_464595.1	lmo1070	-	hypothetical protein lmo1070			0.226	0.56	0.973	-0.02	0.221	0.56
IEJ01_11475	NP_465715.1	lmo2191	spxA	ArsC family transcriptional regulator	Yes		0.139	0.55	0.25	0.41	0.499	0.23
IEJ01_11430	NP_465706.1	lmo2182	-	ferrichrome ABC transporter ATP-binding protein			0.096	0.55	0.138	-0.45	0.597	0.15
IEJ01_10460	NP_465519.1	lmo1995	dra	deoxyribose-phosphate aldolase			0.118	0.54	0.374	0.23	0.374	0.26
IEJ01_00850	NP_463703.1	lmo0170	-	hypothetical protein lmo0170	Yes		0.256	0.54	0.52	-0.39	0.973	-0.02
IEJ01_02685	NP_464052.1	lmo0524	-	sulfate transporter	Yes		0.116	0.53		0		0
IEJ01_06525	NP_464766.1	lmo1241	-	hypothetical protein lmo1241	Yes		0.116	0.53		0		0
IEJ01_13060	NP_466004.1	lmo2481	-	pyrophosphatase PpaX			0.293	0.52	0.234	0.6	0.185	0.69
IEJ01_09625	NP_465353.1	lmo1828	-	hypothetical protein lmo1828			0.098	0.52	0.116	-0.45	0.116	-0.45
IEJ01_12950	NP_465983.1	lmo2460	-	transcriptional regulator			0.249	0.52	0.119	-0.76	0.472	-0.41
IEJ01_05160	NP_464538.1	lmo1013	-	hypothetical protein lmo1013			0.374	0.5		0	0.116	0.9
IEJ01_10060	NP_465439.1	lmo1915	-	malate dehydrogenase			0.325	0.48	0.59	-0.38	0.987	0.01
IEJ01_02240	NP_463965.1	lmo0436	-	hypothetical protein lmo0436			0.226	0.48	0.374	-0.13	0.374	-0.13
IEJ01_07620	NP_464982.1	lmo1457	-	hypothetical protein lmo1457			0.218	0.48	0.976	-0.01	0.422	0.29
IEJ01_07250	NP_464908.1	lmo1383	-	isopentenyl pyrophosphate isomerase			0.159	0.47	0.514	0.21	0.645	0.14
IEJ01_09975	NP_465422.1	lmo1898	-	hypothetical protein lmo1898			0.37	0.47	0.956	0.02	0.473	0.33
IEJ01_12820	NP_465957.1	lmo2434	-	glutamate decarboxylase	Yes		0.134	0.47		0		0
IEJ01_13025	NP_465997.1	lmo2474	-	hypothetical protein lmo2474			0.28	0.46	0.46	-0.41	0.979	0.02
IEJ01_14905	NP_466346.1	lmo2824	-	D-3-phosphoglycerate dehydrogenase			0.003	0.46	0.402	-0.27	0.832	-0.02
IEJ01_10110	NP_465449.1	lmo1925	hisC	histidinol-phosphate aminotransferase			0.196	0.46	0.866	0.08	0.445	0.25
IEJ01_09785	NP_465385.1	lmo1860	-	methionine sulfoxide reductase A			0.128	0.46		0	0.116	0.5
IEJ01_08305	NP_465118.1	lmo1593	-	iron-sulfur cofactor synthesis protein NifS			0.173	0.45	0.844	0.09	0.189	0.44
IEJ01_05125	NP_464531.1	lmo1006	-	aminotransferase			0.085	0.45	0.917	-0.04	0.852	-0.05
IEJ01_02265	NP_463970.1	lmo0441	-	D-alanyl-D-alanine carboxypeptidase			0.21	0.45	0.917	0.05	0.55	0.27
IEJ01_10130	NP_465453.1	lmo1929	ndk	nucleoside diphosphate kinase	Yes		0.508	0.44	0.944	-0.04	0.374	-0.43
IEJ01_01120	NP_463757.1	lmo0226	folK	7,8-dihydro-6-hydroxymethylpterin pyrophosphokinase			0.385	0.44	0.553	0.23	0.567	0.23
IEJ01_12760	NP_465945.1	lmo2422	-	two-component response regulator			0.391	0.44	0.982	0.01	0.479	0.33
IEJ01_00270	NP_463587.1	lmo0054	dnaC	replicative DNA helicase			0.31	0.44	0.904	0.07	0.539	0.23
IEJ01_08980	NP_465228.1	lmo1703	-	RNA methyltransferase			0.342	0.44	0.96	0.03	0.36	0.41
IEJ01_00005	NP_463534.1	lmo0001	dnaA	chromosome replication initiator DnaA			0.449	0.44	0.374	-0.34	0.97	0.02
IEJ01_12680	NP_465929.1	lmo2406	-	hypothetical protein lmo2406			0.134	0.43	0.579	-0.2	0.299	0.27
IEJ01_13385	NP_466068.1	lmo2545	thrB	homoserine kinase			0.108	0.43	0.616	0.19	0.119	0.4
IEJ01_08685	NP_465193.1	lmo1668	-	hypothetical protein lmo1668			0.171	0.43	0.511	-0.26	0.355	0.28
IEJ01_11645	NP_465749.1	lmo2225	fumC	fumarate hydratase			0.176	0.42	0.556	-0.23	0.254	0.33
IEJ01_01900	NP_463898.1	lmo0368	-	hypothetical protein lmo0368			0	0.42		0		0
IEJ01_00225	NP_463578.1	lmo0045	ssb	single-strand binding protein			0.63	0.42
IEJ01_04265	NP_464367.1	lmo0841	-	calcium-transporting ATPase			0.001	0.41	0.038	0.11	0.587	0.02
IEJ01_00385	NP_463611.1	lmo0078	-	phosphoglycerate dehydrogenase			0.137	0.41	0.374	-0.21	0.688	0.12
IEJ01_04730	NP_464454.1	lmo0929	-	sortase			0.137	0.41	0.122	-0.42	0.838	0.07
IEJ01_00955	NP_463724.1	lmo0193	-	hypothetical protein lmo0193			0.423	0.41	0.998	0	0.439	0.39
IEJ01_10690	NP_465565.1	lmo2041	mraW	S-adenosyl-methyltransferase MraW	Yes		0.333	0.41	0.426	0.33	0.96	-0.03
IEJ01_09080	NP_465247.1	lmo1722	-	ATP-dependent RNA helicase			0.381	0.4	0.771	0.15	0.025	0.86
IEJ01_10120	NP_465451.1	lmo1927	aroB	3-dehydroquinate synthase			0.428	0.4	0.739	0.13	0.71	0.15
IEJ01_11830	NP_465786.1	lmo2262	-	hypothetical protein lmo2262			0.118	0.4		0		0
IEJ01_05435	NP_464593.1	lmo1068	-	hypothetical protein lmo1068	Yes		0.006	0.4	0.092	0.13	0.23	0.05
IEJ01_00515	NP_463636.1	lmo0103	-	NADH oxidase			0.065	0.39	0.374	-0.14	0.374	-0.14
IEJ01_04870	NP_464481.1	lmo0956	-	N-acetylglucosamine-6P-phosphate deacetylase	Yes		0.003	0.39	0.123	-0.09	0.128	-0.12
IEJ01_07145	NP_464888.1	lmo1363	-	geranyltranstransferase			0.014	0.39	0.374	-0.09	0.987	0
IEJ01_14070	NP_466196.1	lmo2674	-	ribose-5-phosphate isomerase B	Yes		0.06	0.39	0.286	0.16	0.938	0.01
IEJ01_14520	NP_466272.1	lmo2750	-	para-aminobenzoate synthase subunit I			0.124	0.38	0.374	0.13		0
IEJ01_09295	NP_465290.1	lmo1765	purH	bifunctional phosphoribosylaminoimidazolecarboxamide formyltransferase/IMP cyclohydrolase			0.31	0.38	0.705	-0.2	0.394	-0.36
IEJ01_11440	NP_465708.1	lmo2184	-	ferrichrome ABC transporter substrate-binding protein			0.286	0.38	0.908	-0.05	0.326	0.34
IEJ01_14370	NP_466242.1	lmo2720	-	acetate-CoA ligase			0.001	0.37	0.09	0.12	0.009	0.13
IEJ01_07435	NP_464945.1	lmo1420	murB	UDP-N-acetylenolpyruvoylglucosamine reductase			0.395	0.37	0.507	-0.4	0.508	-0.4
IEJ01_10265	NP_465480.1	lmo1956	fur	Fur family transcriptional regulator			0.408	0.37	0.993	-0.01	0.358	0.42
IEJ01_05080	NP_464522.1	lmo0997	clpE	ATP-dependent protease			0.365	0.36	0.369	-0.37	0.262	0.39
IEJ01_02975	NP_464110.1	lmo0582	iap	invasion associated secreted endopeptidase	Yes		0.02	0.36	0.297	0.12	0.336	0.1
IEJ01_04620	NP_464432.1	lmo0906	-	glutathione reductase			0.503	0.36	0.109	0.52	0.191	0.39
IEJ01_12490	NP_465892.1	lmo2369	-	general stress protein 13			0.005	0.35	0.306	0.06	0.12	0.1
IEJ01_09990	NP_465425.1	lmo1901	panC	pantoate--beta-alanine ligase			0.54	0.35	0.893	-0.07	0.609	0.28
IEJ01_13815	NP_466146.1	lmo2623	rpsQ	30S ribosomal protein S17			0.473	0.35	0.866	0.09	0.254	0.58
IEJ01_08120	NP_465081.1	lmo1556	hemC	porphobilinogen deaminase			0.281	0.35	0.607	0.16	0.554	0.18
IEJ01_05005	NP_464507.1	lmo0982	-	peptidase			0.587	0.35	0.905	-0.1	0.64	0.3
IEJ01_10445	NP_465516.1	lmo1992	-	alpha-acetolactate decarboxylase			0.323	0.34	0.716	-0.19	0.443	0.25
IEJ01_04485	NP_464410.1	lmo0884	-	protoporphyrinogen oxidase			0.049	0.34	0.192	0.14	0.273	-0.38
IEJ01_07220	NP_464902.1	lmo1377	lisR	two-component response regulator			0.473	0.34	0.374	-0.29	0.969	0.02
IEJ01_11600	NP_465740.1	lmo2216	-	histidine triad (HIT) protein			0.52	0.33	0.123	0.62	0.61	0.23
IEJ01_08055	NP_465068.1	lmo1543	-	ribonuclease G			0.28	0.33	0.335	0.3	0.414	0.24
IEJ01_08230	NP_465103.1	lmo1578	-	X-Pro dipeptidase			0.01	0.33	0.626	-0.04	0.201	-0.12
IEJ01_05225	NP_464551.1	lmo1026	-	LytR protein			0.516	0.33	0.972	0.02	0.144	0.58
IEJ01_11755	NP_465771.1	lmo2247	-	oxidoreductase			0.1	0.32	0.406	0.25	0.217	0.22
IEJ01_10150	NP_465457.1	lmo1933	folE	GTP cyclohydrolase I	Yes		0.584	0.32	0.629	0.28	0.628	0.28
IEJ01_12915	NP_465975.1	lmo2452	-	carboxylesterase			0.032	0.32	0.647	0.04	0.607	-0.05
IEJ01_09335	NP_465298.1	lmo1773	purB	adenylosuccinate lyase			0.001	0.31	0.14	0.05	0.265	-0.04
IEJ01_06130	NP_464751.1	lmo1226	-	transporter			0.005	0.31	0.496	0.05	0.305	0.07
IEJ01_07450	NP_464948.1	lmo1423	-	hypothetical protein lmo1423			0	0.31	0.457	0.07	0	0.34
IEJ01_04180	NP_464350.1	lmo0823	-	oxidoreductase			0.01	0.31	0.751	0.02	0.214	0.11
IEJ01_03860	NP_464286.1	lmo0759	-	hypothetical protein lmo0759			0.012	0.3	0.933	-0.01	0.32	-0.3
IEJ01_13180	NP_466028.1	lmo2505	spl	peptidoglycan lytic protein P45			0.519	0.3	0.923	-0.06	0.513	0.3
IEJ01_13355	NP_466062.1	lmo2539	glyA	serine hydroxymethyltransferase			0.001	0.3	0.846	-0.01	0.013	-0.17
IEJ01_08240	NP_465105.1	lmo1580	-	hypothetical protein lmo1580	Yes		0.007	0.3	0.15	-0.12	0.12	-0.11
IEJ01_12590	NP_465912.1	lmo2389	-	NADH dehydrogenase	Yes		0	0.3	0.613	-0.02	0.03	-0.11
IEJ01_01775	NP_463874.1	lmo0344	-	short chain dehydrogenase			0.36	0.3	0.374	-0.16	0.993	0
IEJ01_07880	NP_465034.1	lmo1509	-	exodeoxyribonuclease V			0.017	0.3	0.374	-0.05	0.556	0.05
IEJ01_01525	NP_463823.1	lmo0292	-	heat-shock protein htrA serine protease	Yes		0.079	0.3	0.518	-0.08	0.045	-0.3
IEJ01_07290	NP_464916.1	lmo1391	-	sugar ABC transporter permease			0.374	0.29		0	0.116	0.39
IEJ01_07230	NP_464904.1	lmo1379	-	sporulation protein SpoJ			0.066	0.29	0.842	0.03	0.523	0.1
IEJ01_07805	NP_465019.1	lmo1494	-	5\'-methylthioadenosine/S-adenosylhomocysteine nucleosidase			0.017	0.29	0.695	0.04	0.471	0.06
IEJ01_06975	NP_464854.1	lmo1329	ribC	riboflavin kinase			0.033	0.29
IEJ01_11605	NP_465741.1	lmo2217	-	hypothetical protein lmo2217			0.013	0.29	0.076	-0.12	0.213	-0.1
IEJ01_00910	NP_463715.1	lmo0184	-	oligo-1,6-glucosidase			0.053	0.29	0.429	0.15	0.433	0.14
IEJ01_06550	NP_464771.1	lmo1246	-	ATP-dependent RNA helicase			0	0.28	0.331	0.07	0.387	0.05
IEJ01_13110	NP_466014.1	lmo2491	-	hypothetical protein lmo2491			0.065	0.28	0.429	-0.06	0.608	-0.07
IEJ01_02720	NP_464059.1	lmo0531	-	hypothetical protein lmo0531			0.037	0.28	0.242	0.13	0.667	-0.04
IEJ01_02485	NP_464012.1	lmo0484	-	heme-degrading monooxygenase IsdG			0.009	0.28	0.778	-0.02	0.272	0.09
IEJ01_02845	NP_464084.1	lmo0556	-	phosphoglycerate mutase			0.568	0.27	0.85	-0.12	0.96	-0.03
IEJ01_07595	NP_464977.1	lmo1452	-	hypothetical protein lmo1452			0.139	0.27	0.72	0.03	0.43	0.11
IEJ01_10740	NP_465575.1	lmo2051	-	hypothetical protein lmo2051			0.027	0.27	0.498	0.05	0.341	0.05
IEJ01_08235	NP_465104.1	lmo1579	-	alanine dehydrogenase			0.036	0.27	0.067	0.19	0.132	0.13
IEJ01_09385	NP_465305.1	lmo1780	-	aminotripeptidase			0.003	0.27	0.541	-0.04	0.251	-0.03
IEJ01_14840	NP_466333.1	lmo2811	trmE	tRNA modification GTPase TrmE			0.012	0.27	0.352	0.02	0.073	0.15
IEJ01_10105	NP_465448.1	lmo1924	tyrA	prephenate dehydrogenase			0.354	0.27	0.989	0	0.505	0.18
IEJ01_05180	NP_464542.1	lmo1017	-	PTS glucose transporter subunit IIA			0.273	0.27	0.427	-0.5	0.872	-0.04
IEJ01_09075	NP_465246.1	lmo1721	-	transcriptional regulator			0.001	0.26	0.229	-0.32	0.671	-0.14
IEJ01_08905	NP_465213.1	lmo1688	-	enoyl-ACP reductase			0.046	0.26	0.418	0.1	0.366	0.09
IEJ01_07000	NP_464859.1	lmo1334	-	hypothetical protein lmo1334			0.01	0.26	0.187	0.12	0.011	0.25
IEJ01_13285	NP_466049.1	lmo2526	murA	UDP-N-acetylglucosamine 1-carboxyvinyltransferase			0.007	0.26	0.015	0.16	0.008	0.2
IEJ01_03915	NP_464297.1	lmo0770	-	LacI family transcriptional regulator			0.032	0.26	0.127	0.21	0.374	0.08
IEJ01_08400	NP_465136.1	lmo1611	-	aminopeptidase			0.027	0.26	0.025	-0.34	0.026	-0.28
IEJ01_06170	NP_464759.1	lmo1234	uvrC	excinuclease ABC subunit C			0.418	0.26	0.527	0.2	0.304	0.37
IEJ01_14285	NP_466225.1	lmo2703	-	hypothetical protein lmo2703			0.101	0.26	0.361	0.12	0.452	0.09
IEJ01_10860	NP_465599.2	lmo2075	-	DNA-binding/iron metalloprotein/AP endonuclease			0.004	0.26	0.037	0.13	0.153	0.09
IEJ01_07355	NP_464929.1	lmo1404	mutL	DNA mismatch repair protein			0.495	0.25	0.576	-0.3	0.543	0.23
IEJ01_05300	NP_464566.1	lmo1041	-	molybdate ABC transporter substrate-binding protein			0.042	0.25	0.622	0.04	0.976	0
IEJ01_10290	NP_465485.1	lmo1961	-	oxidoreductase			0.085	0.25	0.215	0.07	0.044	0.11
IEJ01_00925	NP_463718.1	lmo0187	-	hypothetical protein lmo0187			0.49	0.24	0.46	0.28	0.164	0.38
IEJ01_12280	NP_465868.1	lmo2345	-	hypothetical protein lmo2345			0.488	0.24	0.854	0.07	0.198	0.34
IEJ01_09450	NP_465318.1	lmo1793	rimM	16S rRNA-processing protein RimM			0.073	0.24	0.409	-0.47	0.844	-0.02
IEJ01_13795	NP_466142.1	lmo2619	rpsN	30S ribosomal protein S14			0.327	0.24	0.506	0.18	0.276	0.3
IEJ01_11470	NP_465714.1	lmo2190	mecA	adaptor protein			0.008	0.24	0.418	-0.06	0.948	0
IEJ01_10675	NP_465562.1	lmo2038	murE	UDP-N-acetylmuramoylalanyl-D-glutamate--2,6-diaminopimelate ligase			0.015	0.24	0.831	0.02	0.642	0.01
IEJ01_00970	NP_463727.1	lmo0196	-	regulatory protein SpoVG			0.003	0.24	0.608	-0.02	0.032	0.11
IEJ01_05135	NP_464533.1	lmo1008	-	hypothetical protein lmo1008			0.162	0.24	0.955	0.01	0.23	0.21
IEJ01_12350	NP_465882.1	lmo2359	-	hypothetical protein lmo2359			0.374	0.24	0.116	0.52	0.374	0.23
IEJ01_14545	NP_466277.1	lmo2755	-	CoA-transferase			0.581	0.23	0.436	-0.23	0.982	0
IEJ01_09870	NP_465402.1	lmo1878	-	manganese transport transcriptional regulator			0.491	0.23	0.374	-0.21	0.504	-0.16
IEJ01_09660	NP_465360.1	lmo1835	carB	carbamoyl-phosphate synthetase	Yes		0.003	0.23	0.217	0.05	0.05	0.14
IEJ01_14240	NP_466216.1	lmo2694	-	lysine decarboxylase			0.119	0.23		0		0
IEJ01_07995	NP_465056.1	lmo1531	queA	S-adenosylmethionine:tRNA ribosyltransferase-isomerase			0.023	0.23	0.542	-0.03	0.27	-0.09
IEJ01_14730	NP_466312.1	lmo2790	parB	partition protein ParB homolg			0.185	0.23	0.81	0.04	0.523	0.08
IEJ01_04900	NP_464487.1	lmo0962	lemA	LemA protein			0.128	0.22	0.918	0	0.482	-0.03
IEJ01_05150	NP_464536.1	lmo1011	-	tetrahydrodipicolinate succinylase			0.007	0.22	0.916	0.01	0.137	-0.09
IEJ01_14455	NP_466259.1	lmo2737	-	LacI family transcriptional regulator			0.158	0.22		0		0
IEJ01_04875	NP_464482.1	lmo0957	-	glucosamine-6-phosphate isomerase	Yes		0.017	0.22	0.086	0.09	0.324	-0.05
IEJ01_10935	NP_465613.1	lmo2089	-	lipase			0.018	0.22	0.996	0	0.034	-0.18
IEJ01_10845	NP_465596.1	lmo2072	-	redox-sensing transcriptional repressor Rex			0.028	0.22	0.338	0.08	0.912	0.01
IEJ01_06725	NP_464804.1	lmo1279	hslU	ATP-dependent protease ATP-binding subunit HslU			0.01	0.21	0.335	-0.05	0.6	0.02
IEJ01_01500	NP_463818.1	lmo0287	-	two-component response regulator			0.107	0.21	0.403	-0.12	0.866	0.03
IEJ01_08420	NP_465140.1	lmo1615	trmB	tRNA (guanine-N(7)-)-methyltransferase			0.644	0.21	0.797	-0.11	0.746	-0.13
IEJ01_08010	NP_465059.1	lmo1534	-	L-lactate dehydrogenase			0.044	0.21	0.636	-0.06	0.434	0.05
IEJ01_07505	NP_464959.1	lmo1434	-	hypothetical protein lmo1434	Yes		0.002	0.21	0.093	0.09	0.013	0.11
IEJ01_12525	NP_465899.1	lmo2376	-	peptidyl-prolyl cis-trans isomerase			0.018	0.21	0.233	0.06	0.408	0.04
IEJ01_04720	NP_464452.1	lmo0927	-	hypothetical protein lmo0927			0.395	0.21	0.343	0.23	0.321	0.23
IEJ01_04120	NP_464338.1	lmo0811	-	carbonic anhydrase			0.077	0.21	0.007	0.25	0.9	0.01
IEJ01_00265	NP_463586.1	lmo0053	rplI	50S ribosomal protein L9			0.004	0.21	0.081	0.08	0.161	0.08
IEJ01_05540	NP_464614.1	lmo1089	tagD	glycerol-3-phosphate cytidylyltransferase			0.609	0.21	0.374	-0.28	0.701	0.15
IEJ01_08385	NP_465133.1	lmo1608	-	hypothetical protein lmo1608			0.063	0.2	0.381	-0.1	0.064	-0.11
IEJ01_13835	NP_466150.1	lmo2627	rplV	50S ribosomal protein L22			0.335	0.2	0.854	0.04	0.75	0.07
IEJ01_09865	NP_465401.1	lmo1877	-	formyl-tetrahydrofolate synthetase, partial			0.037	0.2	0.441	-0.07	0.006	-0.23
IEJ01_07830	NP_465024.1	lmo1499	-	hypothetical protein lmo1499			0.09	0.2	0.54	-0.3	0.403	0.08
IEJ01_02475	NP_464010.1	lmo0482	-	ribosomal RNA large subunit methyltransferase N			0.374	0.2	0.374	0.25	0.127	0.56
IEJ01_10315	NP_465490.1	lmo1966	-	hypothetical protein lmo1966			0.043	0.2	0.615	0.04	0.27	0.08
IEJ01_07515	NP_464961.1	lmo1436	-	aspartate kinase			0.142	0.2	0.593	0.08	0.528	-0.09
IEJ01_07125	NP_464884.1	lmo1359	nusB	transcription antitermination protein NusB			0.035	0.2	0.864	-0.02	0.094	-0.16
IEJ01_13740	NP_466131.1	lmo2608	rpsM	30S ribosomal protein S13			0.063	0.19	1	0	0.037	0.29
IEJ01_12270	NP_465866.1	lmo2343	-	nitrilotriacetate monooxygenase			0.044	0.19	0.616	-0.04	0.925	-0.01
IEJ01_11560	NP_465732.1	lmo2208	-	hypothetical protein lmo2208			0.177	0.19	0.225	0.1	0.07	0.4
IEJ01_07510	NP_464960.1	lmo1435	dapA	dihydrodipicolinate synthase	Yes		0.128	0.19	0.855	0.02	0.578	-0.06
IEJ01_07600	NP_464978.1	lmo1453	-	hypothetical protein lmo1453			0.041	0.19	0.169	-0.11	0.781	-0.02
IEJ01_07160	NP_464891.1	lmo1366	-	hypothetical protein lmo1366			0.087	0.19	0.853	0.02	0.698	0.04
IEJ01_13605	NP_466111.1	lmo2588	-	multidrug transporter			0.222	0.19	0.715	-0.06	0.549	-0.08
IEJ01_09490	NP_465326.1	lmo1801	ffh	signal recognition particle protein Ffh			0.046	0.19	0.287	0.04	0.038	0.15
IEJ01_02715	NP_464058.1	lmo0530	-	hypothetical protein lmo0530			0.174	0.19	0.406	-0.4	0.477	-0.07
IEJ01_13700	NP_466123.1	lmo2600	cbiO	cobalt ABC transporter ATP-binding subunit			0.443	0.19	0.444	0.18	0.53	0.15
IEJ01_11280	NP_465676.1	lmo2152	-	thioredoxin			0.089	0.19	0.459	-0.06	0.091	-0.05
IEJ01_06705	NP_464800.1	lmo1275	topA	DNA topoisomerase I			0.006	0.18	0.177	0.06	0.002	0.14
IEJ01_09665	NP_465361.1	lmo1836	pyrAa	carbamoyl phosphate synthase small subunit	Yes		0.632	0.18	0.794	0.08	0.377	0.19
IEJ01_01105	NP_463754.1	lmo0223	cysK	cysteine synthase			0.015	0.18	0.884	0.01	0.033	-0.13
IEJ01_07410	NP_464940.1	lmo1415	-	hydroxy-3-methylglutaryl-CoA synthase			0.103	0.18	0.577	-0.06	0.343	-0.09
IEJ01_01835	NP_463886.1	lmo0356	-	oxidoreductase			0.01	0.18	0.103	0.1	0.721	0.01
IEJ01_00060	NP_463545.1	lmo0012	-	mevalonate kinase			0.007	0.18	0.068	0.1	0.031	0.1
IEJ01_03390	NP_464191.1	lmo0664	-	acetyl transferase			0.083	0.17	0.379	0.09	0.284	-0.1
IEJ01_02755	NP_464066.1	lmo0538	-	N-acyl-L-amino acid amidohydrolase			0.206	0.17	0.942	0.01	0.97	0
IEJ01_13410	NP_466073.1	lmo2550	-	glycosyl transferase			0.081	0.17	0.872	0.01	0.998	0
IEJ01_08380	NP_465132.1	lmo1607	pheT	phenylalanyl-tRNA synthetase subunit beta			0.003	0.17	0.334	0.04	0.125	0.07
IEJ01_08920	NP_465216.1	lmo1691	-	deoxyuridine triphosphate nucleotidohydrolase			0.057	0.17	0.088	-0.11	0.603	-0.05
IEJ01_04865	NP_464480.1	lmo0955	-	hypothetical protein lmo0955			0.035	0.17	0.321	0.06	0.033	0.19
IEJ01_05240	NP_464554.1	lmo1029	-	hypothetical protein lmo1029			0.652	0.17	0.374	-0.27	0.728	-0.12
IEJ01_10825	NP_465592.1	lmo2068	groEL	molecular chaperone GroEL			0.016	0.17	0.001	0.2	0.001	0.2
IEJ01_10375	NP_465502.1	lmo1978	-	glucose-6-phosphate 1-dehydrogenase			0.007	0.17	0.203	0.08	0.461	-0.04
IEJ01_13805	NP_466144.1	lmo2621	rplX	50S ribosomal protein L24			0.267	0.17	0.821	-0.04	0.334	0.16
IEJ01_07310	NP_464920.1	lmo1395	-	hypothetical protein lmo1395			0.014	0.17	0.06	-0.2	0.32	0.06
IEJ01_03050	NP_464125.1	lmo0597	-	Crp/Fnr family transcriptional regulator			0.009	0.17	0.967	0	0.409	-0.03
IEJ01_09885	NP_465405.1	lmo1881	-	5\'-3\' exonuclease			0.066	0.17	0.353	0.11	0.298	-0.09
IEJ01_13030	NP_465998.1	lmo2475	-	phosphoglucomutase			0.011	0.17	0.767	-0.01	0.097	-0.06
IEJ01_06695	NP_464798.1	lmo1273	rnhB	ribonuclease HII			0.735	0.17	0.356	0.49	0.482	0.36
IEJ01_09020	NP_465236.1	lmo1711	-	aminopeptidase			0.009	0.16	0.005	0.21	0.03	0.11
IEJ01_07295	NP_464917.1	lmo1392	-	peptidase			0.006	0.16	0.225	-0.05	0.657	-0.02
IEJ01_13070	NP_466006.1	lmo2483	-	HPr kinase/phosphorylase			0.116	0.16	0.642	-0.07	0.008	-0.22
IEJ01_10850	NP_465597.1	lmo2073	-	ABC transporter ATP-binding protein			0.623	0.16	0.32	-0.41	0.735	0.11
IEJ01_06115	NP_464748.1	lmo1223	-	ABC transporter ATP-binding proteins			0.418	0.16	0.121	-0.33	0.732	-0.08
IEJ01_09855	NP_465399.1	lmo1874	thyA	thymidylate synthase			0.045	0.16	0.591	-0.04	0.624	-0.02
IEJ01_10280	NP_465483.1	lmo1959	-	ferrichrome-binding protein			0.015	0.16	0.251	-0.05	0.287	-0.05
IEJ01_04840	NP_464475.1	lmo0950	-	hypothetical protein lmo0950			0.059	0.16	0.353	0.05	0.143	0.09
IEJ01_10185	NP_465464.1	lmo1940	-	asparaginase			0.057	0.16	0.841	0.02	0.548	0.06
IEJ01_07525	NP_464963.1	lmo1438	-	penicillin-binding protein			0.044	0.16	0.201	-0.11	0.354	-0.06
IEJ01_04555	NP_464424.1	lmo0898	-	hypothetical protein lmo0898			0.071	0.16	0.263	-0.07	0.157	-0.07
IEJ01_07115	NP_464882.1	lmo1357	-	acetyl-CoA carboxylase biotin carboxylase subunit			0.055	0.16	0.044	-0.15	0.059	-0.13
IEJ01_13430	NP_466077.1	lmo2554	-	galactosyltransferase			0.147	0.16	0.543	-0.03	0.312	-0.05
IEJ01_07200	NP_464899.1	lmo1374	-	branched-chain alpha-keto acid dehydrogenase subunit E2			0.056	0.16	0.738	-0.02	0.656	-0.03
IEJ01_09590	NP_465346.1	lmo1821	-	phosphoprotein phosphatase			0.01	0.16	0.068	-0.86	0.729	0.03
IEJ01_08105	NP_465078.1	lmo1553	hemL	glutamate-1-semialdehyde aminotransferase			0.049	0.16	0.84	0.01	0.323	-0.06
IEJ01_03110	NP_464136.1	lmo0609	-	phage shock protein E			0.428	0.15	0.198	0.26	0.351	0.23
IEJ01_00010	NP_463535.1	lmo0002	dnaN	DNA polymerase III subunit beta			0.054	0.15	0.178	0.11	0.843	-0.01
IEJ01_09010	NP_465234.1	lmo1709	-	methionine aminopeptidase			0.113	0.15	0.302	-0.08	0.752	0.02
IEJ01_12995	NP_465991.1	lmo2468	clpP	ATP-dependent Clp protease proteolytic subunit	Yes		0.088	0.15	0.194	0.1	0.056	0.16
IEJ01_07180	NP_464895.1	lmo1370	-	butyrate kinase			0.516	0.15	0.13	-0.21	0.887	-0.02
IEJ01_02490	NP_464013.1	lmo0485	-	hypothetical protein lmo0485			0.201	0.15	0.426	0.14	0.513	0.07
IEJ01_10180	NP_465463.1	lmo1939	cmk	cytidylate kinase			0.208	0.15	0.309	-0.1	0.972	0
IEJ01_10100	NP_465447.1	lmo1923	aroE	3-phosphoshikimate 1-carboxyvinyltransferase			0.07	0.15	0.893	0.01	0.024	-0.17
IEJ01_10660	NP_465559.1	lmo2035	murG	UDP-diphospho-muramoylpentapeptide beta-N-acetylglucosaminyltransferase			0.098	0.15	0.803	-0.13	0.25	0.17
IEJ01_06670	NP_464793.1	lmo1268	clpX	ATP-dependent protease ATP-binding subunit ClpX			0.013	0.15	0.853	-0.01	0.874	0.01
IEJ01_10650	NP_465557.1	lmo2033	ftsA	cell division protein FtsA			0.027	0.14	0.525	0.02	0.018	-0.13
IEJ01_09100	NP_465251.1	lmo1726	-	hypothetical protein lmo1726			0.023	0.14	0.269	-0.04	0.594	0.02
IEJ01_12655	NP_465924.1	lmo2401	-	hypothetical protein lmo2401			0.041	0.14	0.237	-0.08	0.371	0.08
IEJ01_10645	NP_465556.1	lmo2032	ftsZ	cell division protein FtsZ			0.101	0.14	0.722	-0.03	0.719	0.05
IEJ01_03935	NP_464301.1	lmo0774	-	hypothetical protein lmo0774			0.016	0.14	0.657	0.03	0.367	-0.06
IEJ01_06935	NP_464846.1	lmo1321	-	hypothetical protein lmo1321			0.143	0.14	0.32	-0.57	0.736	-0.02
IEJ01_06995	NP_464858.1	lmo1333	-	hypothetical protein lmo1333			0.122	0.14	0.932	0	0.026	0.18
IEJ01_07075	NP_464874.1	lmo1349	-	glycine dehydrogenase subunit 1			0.066	0.14	0.715	0.02	0.192	0.09
IEJ01_03385	NP_464190.1	lmo0663	-	hypothetical protein lmo0663			0.374	0.14	0.909	0.01	0.608	-0.05
IEJ01_09945	NP_465416.1	lmo1892	pbpA	penicillin-binding protein 2A			0.088	0.14	0.309	0.03	0.008	0.13
IEJ01_10575	NP_465542.1	lmo2018	dapF	diaminopimelate epimerase			0.176	0.13	0.878	-0.01	1	0
IEJ01_11575	NP_465735.1	lmo2211	hemH	ferrochelatase			0.084	0.13	0.174	0.08	0.605	-0.02
IEJ01_11445	NP_465709.1	lmo2185	-	hypothetical protein lmo2185			0.337	0.13	0.572	-0.05	0.678	0.03
IEJ01_13205	NP_466033.1	lmo2510	secA	preprotein translocase subunit SecA			0.068	0.13	0.56	-0.03	0.592	0.03
IEJ01_09400	NP_465308.1	lmo1783	rplT	50S ribosomal protein L20			0.315	0.13	0.097	0.29	0.403	0.12
IEJ01_08195	NP_465096.1	lmo1571	pfkA	6-phosphofructokinase	Yes		0.105	0.13	0.385	-0.08	0.407	-0.06
IEJ01_01055	NP_463744.1	lmo0213	pth	peptidyl-tRNA hydrolase			0.029	0.13	0.458	-0.04	0.178	-0.06
IEJ01_08525	NP_465161.1	lmo1636	-	ABC transporter ATP-binding protein			0.009	0.13	0.08	0.08	0.309	0.03
IEJ01_10655	NP_465558.1	lmo2034	divIB	cell division protein FtsQ			0.019	0.13	0.003	0.04	0	-0.59
IEJ01_11680	NP_465756.1	lmo2232	-	hypothetical protein lmo2232			0.362	0.13	0.436	-0.11	0.235	-0.38
IEJ01_09585	NP_465345.1	lmo1820	-	serine/threonine protein kinase			0.188	0.13	0.625	-0.04	0.488	-0.06
IEJ01_07585	NP_464975.1	lmo1450	-	DEAD/DEAH box helicase			0.119	0.12	0.417	-0.1	0.711	-0.03
IEJ01_11295	NP_465679.1	lmo2155	-	ribonucleotide-diphosphate reductase subunit alpha			0.075	0.12	0.351	0.06	0.38	0.05
IEJ01_12775	NP_465948.1	lmo2425	-	glycine cleavage system protein H			0.124	0.12	0.12	0.14	0.022	0.22
IEJ01_13770	NP_466137.1	lmo2614	rpmD	50S ribosomal protein L30			0.45	0.12	0.482	0.11	0.209	0.24
IEJ01_13185	NP_466029.1	lmo2506	ftsX	cell division protein FtsX			0.267	0.12	0.231	0.1	0.519	0.05
IEJ01_01225	NP_463763.1	lmo0232	clpC	endopeptidase Clp ATP-binding chain C	Yes		0.002	0.12	0.019	-0.11	0.03	-0.1
IEJ01_07350	NP_464928.1	lmo1403	mutS	DNA mismatch repair protein MutS			0.047	0.12	0.385	-0.03	0.087	0.13
IEJ01_13690	NP_466121.1	lmo2598	truA	tRNA pseudouridine synthase A			0.136	0.12	0.157	-0.65	0.288	-0.39
IEJ01_02275	NP_463972.1	lmo0443	-	LytR family transcriptional regulator			0.031	0.12	0.03	0.16	0.003	0.19
IEJ01_10160	NP_465459.1	lmo1935	-	protein-tyrosine/serine phosphatase			0.2	0.11	0.672	0.03	0.816	-0.02
IEJ01_06165	NP_464758.1	lmo1233	trxA	thioredoxin			0.099	0.11	0.115	0.08	0.22	0.07
IEJ01_07815	NP_465021.1	lmo1496	greA	transcription elongation factor GreA			0.154	0.11	0.525	-0.03	0.562	-0.02
IEJ01_03335	NP_464180.1	lmo0653	-	hypothetical protein lmo0653			0.519	0.11	0.919	-0.02	0.195	-0.22
IEJ01_13545	NP_466100.1	lmo2577	-	hypothetical protein lmo2577			0.218	0.11	0.468	-0.07	0.194	-0.06
IEJ01_05365	NP_464579.1	lmo1054	pdhC	dihydrolipoamide acetyltransferase			0.009	0.11	0.136	0.05	0.037	0.06
IEJ01_08890	NP_465210.1	lmo1685	gsaB	glutamate-1-semialdehyde aminotransferase			0.106	0.11	0.841	0.01	0.101	-0.09
IEJ01_13680	NP_466119.1	lmo2596	rpsI	30S ribosomal protein S9			0.228	0.11	0.79	0.02	0.045	-0.23
IEJ01_05470	NP_464600.1	lmo1075	-	teichoic acid ABC transporter ATP-binding protein			0.807	0.11	0.942	-0.03	0.297	0.33
IEJ01_00275	NP_463588.1	lmo0055	purA	adenylosuccinate synthetase			0.053	0.11	0.253	0.07	0.008	0.19
IEJ01_07130	NP_464885.1	lmo1360	folD	bifunctional 5,10-methylene-tetrahydrofolate dehydrogenase/ 5,10-methylene-tetrahydrofolate cyclohydrolase			0.346	0.11	0.913	-0.01	0.484	-0.07
IEJ01_06710	NP_464801.1	lmo1276	gid	tRNA (uracil-5-)-methyltransferase Gid			0.503	0.11	0.452	0.15	0.612	-0.09
IEJ01_02970	NP_464109.1	lmo0581	-	hypothetical protein lmo0581	Yes		0.152	0.11	0.499	0.05	0.948	0
IEJ01_04605	NP_464429.1	lmo0903	-	hypothetical protein lmo0903			0.882	0.11	0.95	-0.04	0.079	0.99
IEJ01_09260	NP_465283.1	lmo1758	ligA	NAD-dependent DNA ligase LigA			0.149	0.11	0.362	-0.06	0.222	0.09
IEJ01_08160	NP_465089.1	lmo1564	mutM	formamidopyrimidine-DNA glycosylase			0.161	0.11	0.886	0.01	0.11	-0.13
IEJ01_06955	NP_464850.1	lmo1325	infB	translation initiation factor IF-2			0.027	0.1	0.154	0.06	0.016	0.12
IEJ01_08710	NP_465198.1	lmo1673	menB	naphthoate synthase			0.01	0.1	0.413	0.03	0.01	0.09
IEJ01_08110	NP_465079.1	lmo1554	hemB	delta-aminolevulinic acid dehydratase			0.274	0.1	0.903	0.01	0.431	0.05
IEJ01_13985	NP_466179.1	lmo2657	-	deoxyguanosinetriphosphate triphosphohydrolase			0.437	0.1	0.854	-0.02	0.947	0.01
IEJ01_05205	NP_464547.1	lmo1022	-	two-component response regulator			0.113	0.1	0.534	0.07	0.947	0
IEJ01_06190	NP_464763.1	lmo1238	rph	ribonuclease PH			0.084	0.1	0.349	-0.53	0.397	-0.04
IEJ01_06930	NP_464845.1	lmo1320	polC	DNA polymerase III PolC			0.302	0.1	0.732	0.03	0.941	0.01
IEJ01_07255	NP_464909.1	lmo1384	-	hypothetical protein lmo1384			0.079	0.1	0.751	0.02	0.328	0.06
IEJ01_14835	NP_466332.1	lmo2810	gidA	tRNA uridine 5-carboxymethylaminomethyl modification enzyme GidA			0.116	0.1	0.484	-0.01	0.653	0.01
IEJ01_11045	NP_465634.1	lmo2110	-	mannnose-6 phospate isomerase			0.343	0.1	0.517	-0.03	0.025	0.11
IEJ01_14270	NP_466222.1	lmo2700	-	aldo/keto reductase			0.322	0.1	0.085	-0.74	0.618	0.05
IEJ01_03950	NP_464304.1	lmo0777	-	hypothetical protein lmo0777			0.714	0.1	0.59	0.14	0.721	0.09
IEJ01_11550	NP_465730.1	lmo2206	clpB	Clp protease subunit B			0.029	0.1	0.19	0.13	0.004	0.21
IEJ01_05485	NP_464603.1	lmo1078	-	UDP-glucose pyrophosphorylase			0.127	0.1	0.232	0.08	0.564	0.04
IEJ01_05480	NP_464602.1	lmo1077	-	teichoic acid biosynthesis protein B			0.072	0.1	0.566	0.03	0.853	0.01
IEJ01_11635	NP_465747.1	lmo2223	-	hypothetical protein lmo2223			0.297	0.1	0.44	0.06	0.6	0.04
IEJ01_10590	NP_465545.1	lmo2021	-	hypothetical protein lmo2021			0.725	0.1	0.374	-0.12	0.388	0.21
IEJ01_14295	NP_466227.1	lmo2705	-	hypothetical protein lmo2705			0.052	0.09	0.332	0.08	0.009	0.16
IEJ01_10075	NP_465442.1	lmo1918	-	hypothetical protein lmo1918			0.433	0.09	0.618	0.02	0.003	0.18
IEJ01_09820	NP_465392.1	lmo1867	-	pyruvate phosphate dikinase			0.189	0.09	0.469	0.1	0.361	-0.03
IEJ01_04020	NP_464318.1	lmo0791	-	hypothetical protein lmo0791			0.262	0.09	0.39	0.08	0.159	-0.07
IEJ01_09595	NP_465347.1	lmo1822	-	RNA-binding Sun protein			0.201	0.09	0.213	0.08	0.84	0.01
IEJ01_06155	NP_464756.1	lmo1231	-	DNA polymerase beta			0.307	0.09	0.608	0.03	0.4	0.05
IEJ01_07025	NP_464864.1	lmo1339	-	glucose kinase			0.23	0.09	0.013	-0.12	0.108	-0.09
IEJ01_09265	NP_465284.1	lmo1759	pcrA	ATP-dependent DNA helicase			0.211	0.09	0.232	0.07	0.062	0.08
IEJ01_09860	NP_465400.1	lmo1875	-	ABC transporter ATP-binding protein			0.179	0.09	0.129	-0.16	0.205	-0.16
IEJ01_09740	NP_465376.1	lmo1851	-	carboxy-terminal processing proteinase			0.355	0.08	0.492	-0.06	0.916	-0.01
IEJ01_13685	NP_466120.1	lmo2597	rplM	50S ribosomal protein L13			0.582	0.08	0.991	0	0.068	0.37
IEJ01_08220	NP_465101.1	lmo1576	-	hypothetical protein lmo1576			0.81	0.08	0.971	0.01	0.318	0.24
IEJ01_05510	NP_464608.1	lmo1083	-	dTDP-D-glucose 4,6-dehydratase			0.436	0.08	0.444	-0.06	0.178	0.11
IEJ01_07580	NP_464974.1	lmo1449	-	endonuclease IV			0.54	0.08	0.423	-0.32	0.253	-0.41
IEJ01_00065	NP_463546.1	lmo0013	qoxA	AA3-600 quinol oxidase subunit II	Yes		0.128	0.08	0.207	0.05	0.86	0.01
IEJ01_13420	NP_466075.1	lmo2552	murZ	UDP-N-acetylglucosamine 1-carboxyvinyltransferase			0.209	0.08	0.154	-0.12	0.047	-0.14
IEJ01_02025	NP_463922.1	lmo0392	-	hypothetical protein lmo0392			0.044	0.08	0.046	-0.09	0.068	-0.08
IEJ01_09185	NP_465268.1	lmo1743	-	hypothetical protein lmo1743			0.409	0.08	0.46	0.05	0.021	0.16
IEJ01_08165	NP_465090.1	lmo1565	polA	DNA polymerase I			0.155	0.08	0.026	-0.07	0.113	-0.09
IEJ01_07790	NP_465016.1	lmo1491	-	GTP-binding protein			0.426	0.08	0.19	0.15	0.017	0.17
IEJ01_12345	NP_465881.1	lmo2358	-	N-acetylglucosamine-6-phosphate isomerase			0.007	0.07	0.351	0.04	0.038	-0.15
IEJ01_01450	NP_463808.1	lmo0277	-	oxidoreductase			0.22	0.07	0.187	0.08	0.228	-0.08
IEJ01_08390	NP_465134.1	lmo1609	-	thioredoxin			0.396	0.07	0.964	0	0.336	0.04
IEJ01_12935	NP_465979.1	lmo2456	pgm	phosphoglyceromutase			0.426	0.07	0.231	0.04	0.095	0.07
IEJ01_06730	NP_464805.1	lmo1280	codY	transcriptional repressor CodY			0.387	0.07	0.729	0.03	0.514	0.06
IEJ01_08140	NP_465085.1	lmo1560	dnaI	primosomal protein DnaI			0.662	0.07	0.163	-0.16	0.07	0.24
IEJ01_07740	NP_465006.1	lmo1481	holA	DNA polymerase III subunit delta			0.791	0.07	0.374	-0.14	0.073	0.35
IEJ01_10725	NP_465572.1	lmo2048	-	hypothetical protein lmo2048			0.164	0.07	0.187	-0.09	0.002	-0.23
IEJ01_05370	NP_464580.1	lmo1055	PdhD	dihydrolipoamide dehydrogenase			0.092	0.07	0.574	0.01	0.664	0.02
IEJ01_12715	NP_465936.1	lmo2413	-	aminotransferase			0.514	0.07	0.158	0.17	0.06	0.25
IEJ01_06745	NP_464808.1	lmo1283	-	LacX protein			0.193	0.07	0.661	0.03	0.005	0.13
IEJ01_10640	NP_465555.1	lmo2031	-	hypothetical protein lmo2031	Yes		0.905	0.07	0.601	-0.32	0.342	0.4
IEJ01_03070	NP_464128.1	lmo0601	-	cell surface protein			0.414	0.07	0.097	-0.78	0.037	0.19
IEJ01_11855	NP_465791.1	lmo2267	-	ATP-dependent deoxyribonuclease subunit A			0.939	0.07	0.468	0.68	0.928	0.08
IEJ01_08130	NP_465083.1	lmo1558	engB	GTP-binding protein EngB			0.899	0.07	0.983	-0.01	0.427	0.31
IEJ01_07345	NP_464927.1	lmo1402	-	hypothetical protein lmo1402			0.46	0.07	0.408	0.08	0.932	0.01
IEJ01_13190	NP_466030.1	lmo2507	ftsE	cell division protein FtsE			0.465	0.07	0.092	0.04	0.006	-0.15
IEJ01_13015	NP_465995.1	lmo2472	-	hypothetical protein lmo2472			0.871	0.07	0.963	-0.02	0.479	-0.28
IEJ01_08150	NP_465087.1	lmo1562	nrdR	transcriptional regulator NrdR			0.882	0.07	0.969	0.02	0.521	0.29
IEJ01_04340	NP_464382.1	lmo0856	murF	UDP-N-acetylmuramoylalanyl-D-glutamyl-2,6-diamino pimelate-D-alanyl-D-alanyl ligase			0.296	0.06	0.473	0.04	0.717	-0.01
IEJ01_05165	NP_464539.1	lmo1014	gbuA	glycine/betaine ABC transporter ATP-binding protein			0.074	0.06	0.086	-0.13	0.18	-0.16
IEJ01_08340	NP_465124.1	lmo1599	ccpA	catabolite control protein A			0.222	0.06	0.423	0.04	0.786	0.02
IEJ01_10080	NP_465443.1	lmo1919	-	hypothetical protein lmo1919			0.831	0.06	0.548	-0.16	0.116	-0.34
IEJ01_05690	NP_464663.1	lmo1138	-	ATP-dependent Clp protease proteolytic subunit	Yes		0.311	0.06	0.649	-0.05	0.361	-0.06
IEJ01_10320	NP_465491.1	lmo1967	-	toxic ion resistance protein			0.137	0.06	0.125	-0.04	0.074	-0.07
IEJ01_00975	NP_463728.1	lmo0197	-	regulatory protein SpoVG			0.188	0.06	0.406	-0.02	0.91	0
IEJ01_07195	NP_464898.1	lmo1373	-	branched-chain alpha-keto acid dehydrogenase subunit E1			0.122	0.06	0.503	0.02	0.4	-0.04
IEJ01_09560	NP_465340.1	lmo1815	-	hypothetical protein lmo1815			0.443	0.06	0.232	-0.13	0.575	-0.05
IEJ01_00230	NP_463579.1	lmo0046	rpsR	30S ribosomal protein S18			0.135	0.06	0.966	0	0.278	0.05
IEJ01_10145	NP_465456.1	lmo1932	-	heptaprenyl diphosphate synthase subunit I			0.192	0.06	0.918	-0.01	0.188	-0.11
IEJ01_13300	NP_466052.1	lmo2529	atpD	ATP synthase F0F1 subunit beta			0.451	0.06	0.633	0.03	0.167	-0.1
IEJ01_03440	NP_464201.1	lmo0674	-	hypothetical protein lmo0674			0.185	0.05	0.062	0.11	0.035	0.15
IEJ01_07575	NP_464973.1	lmo1448	-	manganese-dependent inorganic pyrophosphatase			0.254	0.05	0.56	0.02	0.876	0.01
IEJ01_02500	NP_464015.1	lmo0487	-	hypothetical protein lmo0487			0.329	0.05	0.569	-0.05	0.672	-0.04
IEJ01_12255	NP_465863.1	lmo2340	-	hypothetical protein lmo2340			0.47	0.05	0.322	0.05	0.195	0.1
IEJ01_10875	NP_465602.1	lmo2078	-	hypothetical protein lmo2078			0.857	0.05	0.953	0.02	0.489	0.19
IEJ01_09600	NP_465348.1	lmo1823	fmt	methionyl-tRNA formyltransferase			0.556	0.05	0.692	0.04	0.715	0.03
IEJ01_13980	NP_466178.1	lmo2656	rpsL	30S ribosomal protein S12			0.484	0.05	0.432	0.06	0.071	0.11
IEJ01_07765	NP_465011.1	lmo1486	-	hypothetical protein lmo1486			0.409	0.05	0.215	0.08	0.115	0.14
IEJ01_03380	NP_464189.1	lmo0662	thiD	phosphomethylpyrimidine kinase			0.613	0.05	0.481	0.07	0.731	0.03
IEJ01_12635	NP_465920.1	lmo2397	-	NifU protein			0.852	0.05	0.382	0.25	0.802	0.07
IEJ01_10155	NP_465458.1	lmo1934	hup	DNA-binding protein HU			0.81	0.05	0.731	0.06	0.282	0.21
IEJ01_13415	NP_466074.1	lmo2551	rho	transcription termination factor Rho			0.776	0.05	0.676	0.03	0.561	0.05
IEJ01_10190	NP_465465.1	lmo1941	-	hypothetical protein lmo1941			0.547	0.05	0.028	0.13	0.073	0.14
IEJ01_09615	NP_465351.1	lmo1826	rpoZ	DNA-directed RNA polymerase subunit omega			0.548	0.05	0.41	-0.67	0.259	0.1
IEJ01_13230	NP_466038.1	lmo2515	-	two-component response regulator DegU			0.286	0.05	0.274	-0.09	0.595	0.04
IEJ01_05230	NP_464552.1	lmo1027	-	hypothetical protein lmo1027			0.271	0.05	0.313	-0.04	0.296	0.07
IEJ01_07405	NP_464939.1	lmo1414	-	acetyl-CoA:acetyltransferase			0.676	0.05	0.594	0.06	0.165	0.16
IEJ01_02425	NP_464000.1	lmo0471	-	hypothetical protein lmo0471			0.715	0.05	0.697	-0.03	0.42	0.09
IEJ01_07895	NP_465037.1	lmo1512	mnmA	tRNA-specific 2-thiouridylase			0.279	0.05	0.715	-0.02	0.011	-0.17
IEJ01_10125	NP_465452.1	lmo1928	aroF	chorismate synthase			0.582	0.05	0.41	-0.06	0.457	-0.08
IEJ01_13790	NP_466141.1	lmo2618	rpsH	30S ribosomal protein S8			0.527	0.04	0.553	-0.06	0.533	0.03
IEJ01_14135	NA	NA	NA	NA			0.437	0.04	0.863	0.01	0.31	-0.04
IEJ01_09800	NP_465388.1	lmo1863	-	hypothetical protein lmo1863			0.398	0.04	0.652	-0.03	0.451	-0.04
IEJ01_08720	NP_465200.1	lmo1675	menD	2-succinyl-5-enolpyruvyl-6-hydroxy-3-cyclohexene-1-carboxylate synthase			0.392	0.04	0.331	-0.05	0.261	-0.09
IEJ01_08940	NP_465220.1	lmo1695	-	hypothetical protein lmo1695			0.918	0.04	0.495	-0.27	0.303	0.31
IEJ01_05525	NP_464611.1	lmo1086	ispD	2-C-methyl-D-erythritol 4-phosphate cytidylyltransferase			0.333	0.04	0.388	0.06	0.957	0
IEJ01_08370	NP_465130.1	lmo1605	murC	UDP-N-acetylmuramate--L-alanine ligase	Yes		0.655	0.04	0.695	-0.02	0.079	0.1
IEJ01_09905	NP_465409.1	lmo1885	-	xanthine phosphoribosyltransferase			0.95	0.04	0.222	0.61	0.89	0.09
IEJ01_09500	NP_465328.1	lmo1803	-	cell division protein FtsY			0.42	0.04	0.204	0.07	0.053	0.11
IEJ01_08060	NP_465069.1	lmo1544	minD	septum formation inhibitor MinD			0.78	0.04	0.074	0.14	0.173	0.1
IEJ01_06160	NP_464757.1	lmo1232	-	recombination and DNA strand exchange inhibitor protein			0.628	0.04	0.305	0.08	0.99	0
IEJ01_09255	NP_465282.1	lmo1757	-	hypothetical protein lmo1757			0.155	0.04	0.774	-0.01	0.618	0.02
IEJ01_13315	NP_466055.1	lmo2532	atpH	ATP synthase F0F1 subunit delta			0.73	0.04	0.818	-0.02	0.75	0.04
IEJ01_11095	NP_465644.1	lmo2120	-	hypothetical protein lmo2120			0.928	0.04	0.839	-0.07	0.481	-0.28
IEJ01_12300	NP_465872.1	lmo2349	-	amino acid ABC transporter substrate-binding protein			0.489	0.04	0.723	-0.02	0.772	0.02
IEJ01_13010	NP_465994.1	lmo2471	-	NADPH dehydrogenase			0.728	0.04	0.932	-0.01	0.67	-0.05
IEJ01_07215	NP_464901.1	lmo1376	-	6-phosphogluconate dehydrogenase	Yes		0.516	0.04	0.907	-0.01	0.094	-0.11
IEJ01_01100	NP_463753.1	lmo0222	hslO	heat shock protein 33	Yes		0.145	0.03	0.221	-0.05	0.01	-0.13
IEJ01_13800	NP_466143.1	lmo2620	rplE	50S ribosomal protein L5			0.608	0.03	0.635	0.03	0.656	0.02
IEJ01_11085	NP_465642.1	lmo2118	glmM	phosphoglucosamine mutase			0.428	0.03	0.274	-0.04	0.285	-0.05
IEJ01_01070	NP_463747.1	lmo0216	-	hypothetical protein lmo0216			0.968	0.03	0.907	-0.09	0.313	0.6
IEJ01_01320	NP_463782.1	lmo0251	rplL	50S ribosomal protein L7/L12			0.833	0.03	0.359	-0.14	0.329	0.15
IEJ01_08375	NP_465131.1	lmo1606	-	DNA translocase	Yes		0.96	0.03	0.531	-0.28	0.122	0.11
IEJ01_06195	NP_464764.1	lmo1239	-	nucleoside-triphosphatase			0.785	0.03	0.238	0.13	0.085	0.16
IEJ01_01270	NP_463772.1	lmo0241	-	hypothetical protein lmo0241			0.683	0.03	0.824	-0.02	0.926	0.01
IEJ01_05555	NP_464617.1	lmo1092	-	nicotinate phosphoribosyltransferase			0.688	0.03	0.098	-0.1	0.269	-0.07
IEJ01_06105	NP_464746.1	lmo1221	pheS	phenylalanyl-tRNA synthetase subunit alpha			0.489	0.03	0.956	0	0.817	-0.01
IEJ01_01260	NP_463770.1	lmo0239	cysS	cysteinyl-tRNA synthetase			0.626	0.03	0.69	0.04	0.14	-0.1
IEJ01_11615	NP_465743.1	lmo2219	-	foldase			0.703	0.03	0.93	0	0.066	0.11
IEJ01_08215	NP_465100.1	lmo1575	-	hypothetical protein lmo1575			0.965	0.03	0.499	0.39	0.512	0.38
IEJ01_06180	NP_464761.1	lmo1236	-	hypothetical protein lmo1236			0.673	0.03	0.648	-0.02	0.128	-0.09
IEJ01_10065	NP_465440.1	lmo1916	-	peptidase			0.822	0.02	0.412	-0.18	0.456	-0.06
IEJ01_04155	NP_464345.1	lmo0818	-	cation-transporting ATPase			0.73	0.02	0.001	-0.59	0.429	-0.07
IEJ01_14565	NP_466281.1	lmo2759	-	hypothetical protein lmo2759			0.392	0.02	0.96	0	0	-0.15
IEJ01_05155	NP_464537.1	lmo1012	-	N-acyl-L-amino acid amidohydrolase			0.894	0.02	0.387	0.1	0.745	0.02
IEJ01_01060	NP_463745.1	lmo0214	mfd	transcription-repair coupling factor			0.747	0.02	0.341	-0.07	0.243	-0.05
IEJ01_06895	NP_464838.1	lmo1313	pyrH	uridylate kinase			0.832	0.02	0.202	0.05	0.02	0.08
IEJ01_07190	NP_464897.1	lmo1372	-	branched-chain alpha-keto acid dehydrogenase subunit E1			0.44	0.02	0.741	-0.02	0.012	0.13
IEJ01_10585	NP_465544.1	lmo2020	divIVA	chemotaxis protein CheY			0.767	0.02	0.215	-0.1	0.932	0.01
IEJ01_13915	NP_466166.1	lmo2643	-	hypothetical protein lmo2643			0.95	0.02	0.419	0.27	0.098	0.42
IEJ01_09240	NP_465279.1	lmo1754	gatB	aspartyl/glutamyl-tRNA amidotransferase subunit B			0.503	0.02	0.576	-0.03	0.255	0.02
IEJ01_13820	NP_466147.1	lmo2624	rpmC	50S ribosomal protein L29			0.863	0.02	0.877	0.01	0.598	0.06
IEJ01_13310	NP_466054.1	lmo2531	atpA	ATP synthase F0F1 subunit alpha			0.689	0.02	0.008	-0.19	0.026	-0.15
IEJ01_05500	NP_464606.1	lmo1081	-	glucose-1-phosphate thymidyl transferase			0.812	0.02	0.412	-0.11	0.312	0.08
IEJ01_11460	NP_465712.1	lmo2188	-	oligoendopeptidase			0.779	0.02	0.243	-0.07	0.04	-0.2
IEJ01_07690	NP_464996.1	lmo1471	prmA	ribosomal protein L11 methyltransferase			0.743	0.02	0.888	-0.01	0.561	0.05
IEJ01_14505	NP_466269.1	lmo2747	serS	seryl-tRNA synthetase			0.788	0.02	0.513	0.04	0.506	-0.04
IEJ01_00950	NP_463723.1	lmo0192	-	PurR family transcriptional regulator			0.971	0.02	0.379	0.3	0.369	0.3
IEJ01_09970	NP_465421.1	lmo1897	aspB	aspartate aminotransferase			0.818	0.02	0.827	-0.02	0.529	-0.06
IEJ01_07520	NP_464962.1	lmo1437	-	aspartate-semialdehyde dehydrogenase			0.859	0.01	0.164	0.1	0.565	-0.05
IEJ01_11620	NP_465744.1	lmo2220	-	3\'-5\' exoribonuclease			0.988	0.01	0.536	-0.54	0.288	0.69
IEJ01_05530	NP_464612.1	lmo1087	-	glucitol dehydrogenase			0.912	0.01	0.203	0.12	0.829	0.02
IEJ01_00945	NP_463722.1	lmo0191	-	phospho-beta-glucosidase			0.86	0.01	0.698	0.02	0.628	0.03
IEJ01_05235	NP_464553.1	lmo1028	-	hypothetical protein lmo1028			0.914	0.01	0.325	-0.11	0.523	-0.07
IEJ01_10230	NP_465473.1	lmo1949	-	hypothetical protein lmo1949			0.899	0.01	0.344	0.1	0.027	0.25
IEJ01_08320	NP_465121.1	lmo1596	rpsD	30S ribosomal protein S4			0.944	0.01	0.871	0.03	0.299	0.18
IEJ01_13865	NP_466156.1	lmo2633	rpsJ	30S ribosomal protein S10			0.912	0.01	0.49	0.08	0.597	0.05
IEJ01_12480	NP_465890.1	lmo2367	pgi	glucose-6-phosphate isomerase			0.873	0.01	0.907	-0.01	0.861	-0.01
IEJ01_06920	NP_464843.1	lmo1318	-	hypothetical protein lmo1318			0.919	0.01	0.65	-0.02	0.425	-0.05
IEJ01_11530	NP_465726.1	lmo2202	-	3-oxoacyl-ACP synthase			0.928	0.01	0.532	-0.05	0.788	0.02
IEJ01_13095	NP_466011.1	lmo2488	uvrA	excinuclease ABC subunit A			0.886	0.01	0.811	0.01	0.009	-0.22
IEJ01_01360	NP_463790.1	lmo0259	rpoC	DNA-directed RNA polymerase subunit beta\'			0.914	0.01	0.951	0	0.784	0.01
IEJ01_07340	NP_464926.1	lmo1401	-	hypothetical protein lmo1401			0.927	0	0.626	0.02	0.06	-0.08
IEJ01_05110	NP_464528.1	lmo1003	-	phosphotransferase system enzyme I			0.883	0	0.376	0.04	0.027	0.13
IEJ01_13730	NP_466129.1	lmo2606	rpoA	DNA-directed RNA polymerase subunit alpha			0.956	0	0.711	-0.03	0.655	0.04
IEJ01_05590	NP_464643.1	lmo1118	-	hypothetical protein lmo1118			0.919	0	0.278	-0.36	0.18	-0.41
IEJ01_10580	NP_465543.1	lmo2019	ileS	isoleucyl-tRNA synthetase			0.957	0	0.483	0.04	0.749	0.02
IEJ01_01315	NP_463781.1	lmo0250	rplJ	50S ribosomal protein L10			0.979	0	0.773	0.04	0.478	0.09
IEJ01_07960	NP_465049.1	lmo1524	apt	adenine phosphoribosyltransferase			0.978	0	0.878	0.02	0.254	-0.1
IEJ01_04165	NP_464347.1	lmo0820	-	acetyltransferase				0		0	0.119	0.53
IEJ01_05210	NP_464548.1	lmo1023	-	potassium transporter				0		0	0.137	0.23
IEJ01_06620	NP_464783.1	lmo1258	-	hypothetical protein lmo1258				0		0	0	1.49
IEJ01_06720	NP_464803.1	lmo1278	clpQ	ATP-dependent protease peptidase subunit				0		0	0.118	0.59
IEJ01_07170	NP_464893.1	lmo1368	recN	DNA repair protein				0	0.116	0.89	0.374	0.43
IEJ01_08265	NP_465110.1	lmo1585	-	peptidase				0	0.116	0.58	0.374	0.28
IEJ01_09195	NP_465270.1	lmo1745	-	two-component response regulator				0	0.12	0.53	0.374	0.25
IEJ01_09750	NP_465378.1	lmo1853	-	heavy metal-transporting ATPase				0		0	0.118	0.58
IEJ01_00915	NP_463716.1	lmo0185	-	hypothetical protein lmo0185			0.996	0	0.265	-0.07	0.023	-0.15
IEJ01_09180	NP_465267.1	lmo1742	adeC	adenine deaminase			0.988	0	0.48	-0.06	0.472	-0.04
IEJ01_13725	NP_466128.1	lmo2605	rplQ	50S ribosomal protein L17			0.988	0	0.822	0.04	0.088	0.23
IEJ01_01355	NP_463789.1	lmo0258	rpoB	DNA-directed RNA polymerase subunit beta			0.939	0	0.632	0.01	0.571	0.02
IEJ01_08270	NP_465111.1	lmo1586	ppnK	inorganic polyphosphate/ATP-NAD kinase			0.979	0	0.668	-0.03	0.146	-0.11
IEJ01_14185	NP_466206.1	lmo2684	-	PTS cellbiose transporter subunit IIC			0.995	0	0.118	-0.57	0.87	-0.07
IEJ01_08050	NP_465067.1	lmo1542	rplU	50S ribosomal protein L21			0.942	0	0.677	-0.01	0.849	-0.01
IEJ01_13465	NP_466084.1	lmo2561	argS	arginyl-tRNA synthetase			0.883	0	0.97	0	0.036	0.05
IEJ01_08025	NP_465062.1	lmo1537	obgE	GTPase ObgE			0.942	0	0.112	-0.08	0.058	-0.1
IEJ01_00815	NP_463696.1	lmo0163	-	hypothetical protein lmo0163			0.993	0	0.79	-0.14	0.563	0.25
IEJ01_09250	NP_465281.1	lmo1756	gatC	aspartyl/glutamyl-tRNA amidotransferase subunit C			0.97	0	0.719	0.05	0.973	0
IEJ01_11005	NP_465627.1	lmo2103	eutD	phosphotransacetylase			0.966	-0.01	0.835	-0.03	0.577	-0.08
IEJ01_12500	NP_465894.1	lmo2371	-	ABC transporter permease			0.913	-0.01	0.055	-0.17	0.323	-0.11
IEJ01_12595	NP_465913.1	lmo2390	-	hypothetical thioredoxine reductase			0.874	-0.01	0.278	-0.09	0.004	-0.16
IEJ01_09965	NP_465420.1	lmo1896	asnC	asparaginyl-tRNA synthetase			0.909	-0.01	0.829	-0.02	0.527	-0.05
IEJ01_09530	NP_465334.1	lmo1809	plsX	glycerol-3-phosphate acyltransferase PlsX			0.858	-0.01	0.432	-0.43	0.588	0.03
IEJ01_08635	NP_465183.1	lmo1658	rpsB	30S ribosomal protein S2			0.893	-0.01	0.695	-0.04	0.378	0.09
IEJ01_10665	NP_465560.1	lmo2036	murD	UDP-N-acetylmuramoyl-L-alanyl-D-glutamate synthetase			0.816	-0.01	0.374	0.06	0.682	0.03
IEJ01_05515	NP_464609.1	lmo1084	-	DTDP-L-rhamnose synthetase			0.854	-0.02	0.844	-0.02	0.076	0.14
IEJ01_07975	NP_465052.1	lmo1527	-	preprotein translocase SecDF			0.761	-0.02	0.9	-0.01	0.852	0.01
IEJ01_07955	NP_465048.1	lmo1523	relA	(p)ppGpp synthetase			0.138	-0.02	0.897	0.01	0.015	-0.06
IEJ01_06530	NP_464767.1	lmo1242	-	hypothetical protein lmo1242			0.971	-0.02	0.834	-0.09	0.972	-0.02
IEJ01_06665	NP_464792.1	lmo1267	tig	trigger factor			0.876	-0.02	0.575	-0.06	0.255	0.13
IEJ01_13090	NP_466010.1	lmo2487	-	hypothetical protein lmo2487			0.777	-0.02	0.521	0.04	0.1	0.16
IEJ01_06855	NP_464830.1	lmo1305	tkt	transketolase			0.372	-0.02	0.007	-0.09	0	-0.16
IEJ01_02045	NP_463926.1	lmo0396	proC	pyrroline-5-carboxylate reductase			0.812	-0.02	0.324	-0.08	0.358	-0.12
IEJ01_04130	NP_464340.1	lmo0813	-	fructokinase			0.959	-0.02	0.118	-0.47	0.462	-0.26
IEJ01_09525	NP_465333.1	lmo1808	fabD	ACP S-malonyltransferase			0.606	-0.02	0.778	0.01	0.036	0.06
IEJ01_04940	NP_464495.1	lmo0970	-	enoyl-ACP reductase			0.802	-0.02	0.396	0.07	0.571	0.04
IEJ01_08200	NP_465097.1	lmo1572	accA	acetyl-CoA carboxylase carboxyltransferase subunit alpha			0.837	-0.02	0.517	0.06	0.139	0.17
IEJ01_10245	NP_465476.1	lmo1952	lysA	diaminopimelate decarboxylase			0.792	-0.02	0.008	0.35	0.066	0.14
IEJ01_14235	NP_466215.1	lmo2693	tmk	thymidylate kinase			0.856	-0.02	0.05	-0.28	0.127	-0.19
IEJ01_08310	NP_465119.1	lmo1594	-	septation ring formation regulator EzrA			0.817	-0.02	0.444	-0.03	0.012	-0.16
IEJ01_05145	NP_464535.1	lmo1010	-	LysR family transcriptional regulator			0.964	-0.02	0.14	0.63	0.201	0.51
IEJ01_02940	NP_464103.1	lmo0575	-	GntR family transcriptional regulator			0.94	-0.02	0.374	-0.21	0.613	0.15
IEJ01_11510	NP_465722.1	lmo2198	trpS	tryptophanyl-tRNA synthetase			0.781	-0.02	0.933	-0.01	0.972	0
IEJ01_06980	NP_464855.1	lmo1330	rpsO	30S ribosomal protein S15			0.888	-0.02	0.794	0.04	0.43	0.12
IEJ01_13975	NP_466177.1	lmo2655	rpsG	30S ribosomal protein S7			0.398	-0.02	0.823	-0.01	0.919	0
IEJ01_00035	NP_463540.1	lmo0007	gyrA	DNA gyrase subunit A			0.565	-0.02	0.148	-0.06	0.698	-0.01
IEJ01_09505	NP_465329.1	lmo1804	smc	chromosome condensation protein Smc			0.682	-0.03	0.606	0.03	0.562	-0.04
IEJ01_07730	NP_465004.1	lmo1479	lepA	GTP-binding protein LepA			0.612	-0.03	0.509	-0.03	0.872	0.01
IEJ01_12705	NP_465934.1	lmo2411	-	hypothetical protein lmo2411			0.654	-0.03	0.531	-0.04	0.36	-0.05
IEJ01_14750	NP_466316.1	lmo2794	-	NA-binding protein Spo0J			0.627	-0.03	0.039	0.12	0.099	-0.08
IEJ01_08665	NP_465189.1	lmo1664	metK	S-adenosylmethionine synthetase			0.784	-0.03	0.089	-0.09	0.289	-0.07
IEJ01_07605	NP_464979.1	lmo1454	rpoD	RNA polymerase sigma factor RpoD	Yes		0.302	-0.03	0.005	-0.06	0.015	0.07
IEJ01_13780	NP_466139.1	lmo2616	rplR	50S ribosomal protein L18			0.81	-0.03	0.796	0.03	0.576	0.06
IEJ01_08345	NP_465125.1	lmo1600	aroA	bifunctional 3-deoxy-7-phosphoheptulonate synthase/chorismate mutase			0.347	-0.03	0.041	0.09	0.272	-0.05
IEJ01_05190	NP_464544.1	lmo1019	-	hypothetical protein lmo1019			0.963	-0.03	0.999	0	0.084	0.95
IEJ01_10995	NP_465625.1	lmo2101	-	pyridoxal biosynthesis lyase PdxS			0.886	-0.03	0.09	-0.16	0.275	-0.13
IEJ01_01590	NP_463836.1	lmo0305	-	L-allo-threonine aldolase			0.821	-0.03	0.707	-0.05	0.878	0.02
IEJ01_00220	NP_463577.1	lmo0044	rpsF	30S ribosomal protein S6			0.7	-0.03	0.746	-0.03	0.236	0.12
IEJ01_13775	NP_466138.1	lmo2615	rpsE	30S ribosomal protein S5			0.703	-0.03	0.571	-0.06	0.468	0.06
IEJ01_08335	NP_465123.1	lmo1598	tyrS	tyrosyl-tRNA synthetase			0.643	-0.03	0.49	-0.05	0.515	0.04
IEJ01_04075	NP_464329.1	lmo0802	-	hypothetical protein lmo0802			0.878	-0.03	0.118	-0.28	0.267	0.18
IEJ01_09410	NP_465310.1	lmo1785	infC	translation initiation factor IF-3			0.803	-0.03	0.637	0.06	0.351	0.15
IEJ01_02520	NP_464019.1	lmo0491	aroD	3-dehydroquinate dehydratase			0.883	-0.03	0.335	0.14	0.336	0.19
IEJ01_08630	NP_465182.1	lmo1657	tsf	elongation factor Ts			0.7	-0.04	0.105	0.16	0.038	0.25
IEJ01_01420	NP_463802.1	lmo0271	-	phospho-beta-glucosidase			0.712	-0.04	0.83	-0.02	0.702	0.03
IEJ01_09420	NP_465312.1	lmo1787	rplS	50S ribosomal protein L19			0.716	-0.04	0.717	-0.04	0.457	0.08
IEJ01_06900	NP_464839.1	lmo1314	frr	ribosome recycling factor			0.691	-0.04	0.864	0.02	0.56	-0.06
IEJ01_08100	NP_465077.1	lmo1552	valS	valyl-tRNA synthetase			0.423	-0.04	0.067	-0.06	0.024	-0.06
IEJ01_10450	NP_465517.1	lmo1993	pdp	pyrimidine-nucleoside phosphorylase			0.635	-0.04	0.997	0	0.215	-0.14
IEJ01_08660	NP_465188.1	lmo1663	ansB	asparagine synthetase			0.59	-0.04	0.184	-0.12	0.528	-0.06
IEJ01_01305	NP_463779.1	lmo0248	rplK	50S ribosomal protein L11			0.81	-0.04	0.341	0.14	0.343	-0.13
IEJ01_14550	NP_466278.1	lmo2756	topB	DNA topoisomerase III			0.272	-0.04	0.05	0.09	0.093	0.08
IEJ01_07885	NP_465035.1	lmo1510	-	hypothetical protein lmo1510			0.711	-0.05	0.364	-0.09	0.577	-0.08
IEJ01_13825	NP_466148.1	lmo2625	rplP	50S ribosomal protein L16			0.507	-0.05	0.647	0.04	0.005	0.28
IEJ01_07330	NP_464924.1	lmo1399	-	phosphodiesterase			0.482	-0.05	0.16	-0.12	0.333	-0.1
IEJ01_09700	NP_465368.1	lmo1843	-	hypothetical protein lmo1843			0.274	-0.05	0.048	-0.06	0.848	-0.01
IEJ01_05355	NP_464577.1	lmo1052	pdhA	pyruvate dehydrogenase subunit E1 alpha			0.622	-0.05	0.595	-0.04	0.707	-0.03
IEJ01_06860	NP_464831.1	lmo1306	-	hypothetical protein lmo1306			0.934	-0.05	0.903	-0.07	0.222	0.61
IEJ01_05575	NP_464621.1	lmo1096	guaA	GMP synthase			0.504	-0.05	0.717	-0.03	0.269	0.09
IEJ01_06110	NP_464747.1	lmo1222	pheT	phenylalanyl-tRNA synthetase subunit beta			0.436	-0.05	0.497	-0.03	0.48	-0.04
IEJ01_08245	NP_465106.1	lmo1581	ackA	acetate kinase			0.259	-0.05
IEJ01_07650	NP_464988.1	lmo1463	-	cytidine deaminase			0.904	-0.05	0.37	-0.37	0.601	0.17
IEJ01_11835	NP_465787.1	lmo2263	-	hypothetical protein lmo2263			0.518	-0.05	0.507	0.05	0.258	0.14
IEJ01_06770	NP_464813.1	lmo1288	-	S-ribosylhomocysteinase			0.428	-0.05	0.251	-0.55	0.202	-0.15
IEJ01_13345	NP_466060.1	lmo2537	-	UDP-N-acetylglucosamine 2-epimerase			0.438	-0.05	0.209	0.1	0.925	-0.01
IEJ01_11060	NP_465637.1	lmo2113	-	heme peroxidase			0.49	-0.05	0.975	0	0.448	-0.07
IEJ01_00030	NP_463539.1	lmo0006	gyrB	DNA gyrase subunit B			0.518	-0.05	0.622	-0.04	0.91	0.01
IEJ01_09470	NP_465322.1	lmo1797	rpsP	30S ribosomal protein S16			0.485	-0.05	0.178	0.07	0.045	0.23
IEJ01_01310	NP_463780.1	lmo0249	rplA	50S ribosomal protein L1			0.511	-0.05	0.696	-0.04	0.301	0.07
IEJ01_13045	NP_466001.1	lmo2478	trxB	thioredoxin reductase			0.237	-0.06	0.79	-0.02	0.791	-0.02
IEJ01_03990	NP_464312.1	lmo0785	-	transcriptional regulator			0.371	-0.06	0.419	-0.25	0.543	0.05
IEJ01_09925	NP_465412.1	lmo1888	-	hypothetical protein lmo1888			0.556	-0.06	0.13	-0.11	0.559	-0.07
IEJ01_01425	NP_463803.1	lmo0272	-	hypothetical protein lmo0272			0.234	-0.06	0.082	-0.09	0.479	-0.04
IEJ01_13200	NP_466032.1	lmo2509	prfB	peptide chain release factor 2			0.525	-0.06	0.841	0.02	0.38	-0.08
IEJ01_00960	NP_463725.1	lmo0194	-	ABC transporter, ATP-binding protein			0.29	-0.06	0.415	-0.26	0.831	-0.01
IEJ01_01085	NP_463750.1	lmo0219	-	hypothetical protein lmo0219			0.615	-0.06	0.567	0.11	0.901	0.02
IEJ01_03700	NP_464254.1	lmo0727	-	glucosamine--fructose-6-phosphate aminotransferase			0.221	-0.06	0.749	0.01	0.928	0
IEJ01_12240	NP_465860.1	lmo2337	-	DeoR family transcriptional regulator			0.52	-0.06	0.591	-0.06	0.598	-0.05
IEJ01_13320	NP_466056.1	lmo2533	atpF	ATP synthase F0F1 subunit B			0.525	-0.06	0.274	-0.11	0.534	-0.06
IEJ01_00805	NP_463694.1	lmo0161	-	hypothetical protein lmo0161			0.596	-0.06	0.565	0.05	0.212	0.18
IEJ01_00985	NP_463730.1	lmo0199	prs	ribose-phosphate pyrophosphokinase			0.221	-0.06	0.457	0.04	0.672	0.02
IEJ01_11070	NP_465639.1	lmo2115	-	ABC transporter permease			0.65	-0.06	0.655	0.06	0.348	0.09
IEJ01_14290	NP_466226.1	lmo2704	dnaX	DNA polymerase III subunit gamma/tau			0.342	-0.06	0.292	-0.08	0.371	0.05
IEJ01_07490	NP_464956.1	lmo1431	-	ABC transporter ATP-binding protein			0.045	-0.06	0.026	-0.09	0.534	0.02
IEJ01_10635	NP_465554.1	lmo2030	-	hypothetical protein lmo2030	Yes		0.317	-0.06	0.156	0.07	0.074	0.09
IEJ01_09620	NP_465352.1	lmo1827	gmk	guanylate kinase			0.521	-0.07	0.562	0.07	0.1	0.19
IEJ01_11450	NP_465710.1	lmo2186	-	hypothetical protein lmo2186			0.682	-0.07	0.418	-0.43	0.848	-0.03
IEJ01_13735	NP_466130.1	lmo2607	rpsK	30S ribosomal protein S11			0.681	-0.07	0.877	-0.03	0.452	0.16
IEJ01_03025	NP_464120.1	lmo0592	-	hypothetical protein lmo0592			0.536	-0.07	0.277	-0.13	0.006	-0.37
IEJ01_05390	NP_464584.1	lmo1059	-	hypothetical protein lmo1059			0.506	-0.07	0.255	0.13	0.188	0.13
IEJ01_10565	NP_465540.1	lmo2016	cspB	cold-shock protein			0.61	-0.07	0.254	-0.62	0.827	-0.02
IEJ01_08300	NP_465117.1	lmo1592	-	thiamine biosynthesis protein ThiI			0.594	-0.07	0.12	-1.19	0.696	-0.05
IEJ01_08405	NP_465137.1	lmo1612	-	hypothetical protein lmo1612			0.839	-0.07	0.116	-0.48	0.455	-0.27
IEJ01_06690	NP_464797.1	lmo1272	rbgA	ribosomal biogenesis GTPase			0.317	-0.07	0.379	0.05	0.842	-0.01
IEJ01_04065	NP_464327.1	lmo0800	-	hypothetical protein lmo0800			0.374	-0.07	0.81	-0.02	0.683	0.03
IEJ01_06985	NP_464856.1	lmo1331	pnpA	polynucleotide phosphorylase			0.409	-0.07	0.706	-0.03	0.967	0
IEJ01_07625	NP_464983.1	lmo1458	glyS	glycyl-tRNA synthetase subunit beta			0.452	-0.07	0.799	-0.02	0.945	0.01
IEJ01_01295	NP_463777.1	lmo0246	nusG	transcription antitermination protein NusG			0.17	-0.07	0.769	0.02	0.826	0.01
IEJ01_04510	NP_464415.1	lmo0889	RsbR	positive regulator of sigma-B activity			0.563	-0.07	0.602	0.05	0.955	0
IEJ01_06925	NP_464844.1	lmo1319	proS	prolyl-tRNA synthetase			0.134	-0.07	0.926	-0.01	0.047	-0.12
IEJ01_01905	NP_463899.1	lmo0369	-	hypothetical protein lmo0369			0.378	-0.08	0.17	-0.16	0.026	-0.13
IEJ01_04740	NP_464456.1	lmo0931	-	lipoate protein ligase A			0.355	-0.08	0.694	0.04	0.386	-0.07
IEJ01_12185	NP_465853.1	lmo2329	-	hypothetical protein lmo2329			0.309	-0.08	0.109	-0.06	0.572	0.03
IEJ01_13830	NP_466149.1	lmo2626	rpsC	30S ribosomal protein S3			0.338	-0.08	0.477	-0.08	0.352	0.09
IEJ01_12725	NP_465938.1	lmo2415	-	ABC transporter ATP-binding protein			0.021	-0.08	0.097	0.04	0.414	0.02
IEJ01_07275	NP_464913.1	lmo1388	tcsA	CD4+ T cell-stimulating antigen, lipoprotein			0.213	-0.08	0.178	-0.08	0.053	-0.13
IEJ01_01130	NP_463759.1	lmo0228	lysS	lysyl-tRNA synthetase			0.055	-0.08	0.64	0.02	0.798	-0.01
IEJ01_08530	NP_465162.1	lmo1637	-	hypothetical protein lmo1637	Yes		0.163	-0.08	0.357	-0.05	0.96	0
IEJ01_12940	NP_465981.1	lmo2458	pgk	phosphoglycerate kinase			0.493	-0.08	0.243	-0.12	0.968	0
IEJ01_09405	NP_465309.1	lmo1784	rpmI	50S ribosomal protein L35			0.754	-0.08	0.949	0.02	0.211	0.29
IEJ01_04335	NP_464381.1	lmo0855	ddl	D-alanyl-alanine synthetase A			0.405	-0.08	0.178	0.09	0.486	0.05
IEJ01_13785	NP_466140.1	lmo2617	rplF	50S ribosomal protein L6			0.63	-0.08	0.956	0.01	0.327	0.18
IEJ01_04390	NP_464392.1	lmo0866	-	ATP-dependent RNA helicase			0.15	-0.08	0.907	0.01	0.021	-0.17
IEJ01_00055	NP_463544.1	lmo0011	-	mevalonate diphosphate decarboxylase			0.43	-0.08	0.894	0.01	0.401	-0.08
IEJ01_07695	NP_464997.1	lmo1472	dnaJ	molecular chaperone DnaJ			0.3	-0.08	0.566	-0.06	0.599	0.05
IEJ01_06825	NP_464824.1	lmo1299	glnA	glutamine synthetase			0.198	-0.08	0.893	0.01	0.178	-0.09
IEJ01_07530	NP_464964.1	lmo1439	sod	superoxide dismutase	Yes		0.461	-0.09	0.334	0.07	0.187	0.16
IEJ01_10515	NP_465530.1	lmo2006	alsS	acetolactate synthase			0.378	-0.09	0.191	0.05	0.007	0.23
IEJ01_10020	NP_465431.1	lmo1907	dapB	dihydrodipicolinate reductase			0.338	-0.09	0.737	0.03	0.651	0.04
IEJ01_10165	NP_465460.1	lmo1936	gpsA	NAD(P)H-dependent glycerol-3-phosphate dehydrogenase			0.041	-0.09	0.861	0	0.142	0.04
IEJ01_05505	NP_464607.1	lmo1082	-	dTDP-sugar epimerase			0.063	-0.09	0.615	-0.04	0.106	0.2
IEJ01_15050	NP_466375.1	lmo2853	-	hypothetical protein lmo2853			0.882	-0.09	0.793	-0.15	0.845	-0.11
IEJ01_11780	NP_465776.1	lmo2252	-	aspartate aminotransferase			0.129	-0.09	0.129	-0.09	0.618	0.05
IEJ01_14940	NP_466353.1	lmo2831	-	phosphoglucomutase			0.887	-0.09	0.499	-0.45	0.795	0.13
IEJ01_05455	NP_464597.1	lmo1072	pycA	pyruvate carboxylase			0.056	-0.09	0.003	-0.22	0.001	-0.24
IEJ01_08040	NP_465065.1	lmo1540	rpmA	50S ribosomal protein L27			0.027	-0.09	0.351	0.03	0.41	-0.04
IEJ01_13295	NP_466051.1	lmo2528	atpC	ATP synthase F0F1 subunit epsilon			0.878	-0.09	0.116	-0.84	0.922	-0.06
IEJ01_05360	NP_464578.1	lmo1053	PdhB	pyruvate dehydrogenase subunit E1 beta			0.293	-0.09	0.513	0.04	0.052	-0.15
IEJ01_05475	NP_464601.1	lmo1076	-	autolysin			0.564	-0.09	0.165	0.15	0.516	0.06
IEJ01_13455	NP_466082.1	lmo2559	pyrG	CTP synthetase			0.216	-0.09	0.812	0.01	0.84	0.01
IEJ01_05490	NP_464604.1	lmo1079	-	hypothetical protein lmo1079	Yes		0.061	-0.1	0.165	-0.07	0.89	0
IEJ01_08170	NP_465091.1	lmo1566	citC	isocitrate dehydrogenase			0.006	-0.1	0.001	-0.16	0.156	-0.1
IEJ01_06615	NP_464782.1	lmo1257	-	hypothetical protein lmo1257			0.892	-0.1	0.894	-0.09	0.5	0.36
IEJ01_03120	NP_464138.1	lmo0611	acpD	azoreductase			0.058	-0.1	0.238	-0.62	0.003	-0.27
IEJ01_12230	NP_465858.1	lmo2335	fruA	PTS fructose transporter subunit IIABC			0.281	-0.1	0.918	0.01	0.621	-0.03
IEJ01_07080	NP_464875.1	lmo1350	-	glycine dehydrogenase subunit 2			0.289	-0.1	0.509	0.04	0.233	-0.08
IEJ01_06760	NP_464811.1	lmo1286	parE	DNA topoisomerase IV subunit B			0.049	-0.1	0.75	-0.02	0.609	-0.04
IEJ01_02855	NP_464086.1	lmo0558	-	hypothetical protein lmo0558			0.101	-0.1	0.247	-0.07	0.264	0.06
IEJ01_06625	NP_464784.1	lmo1259	proA	gamma-glutamyl phosphate reductase			0.325	-0.1	0.491	0.09	0.857	-0.02
IEJ01_11290	NP_465678.1	lmo2154	nrdF	ribonucleotide-diphosphate reductase subunit beta			0.033	-0.1	0.639	-0.02	0.02	-0.08
IEJ01_05430	NP_464592.1	lmo1067	-	GTP-binding elongation factor	Yes		0.261	-0.1	0.786	-0.02	0.577	0.05
IEJ01_10095	NP_465446.1	lmo1922	-	hypothetical protein lmo1922			0.284	-0.1	0.299	-0.11	0.418	-0.43
IEJ01_11800	NP_465780.1	lmo2256	-	hypothetical protein lmo2256			0.34	-0.1	0.216	0.08	0.19	-0.06
IEJ01_13845	NP_466152.1	lmo2629	rplB	50S ribosomal protein L2			0.356	-0.1	0.642	-0.05	0.579	0.06
IEJ01_11065	NP_465638.1	lmo2114	-	ABC transporter ATP-binding protein			0.043	-0.1	0.165	-0.06	0.035	-0.12
IEJ01_12930	NP_465978.1	lmo2455	eno	phosphopyruvate hydratase			0.388	-0.1	0.792	-0.02	0.92	-0.01
IEJ01_12900	NP_465972.1	lmo2449	-	exoribonuclease RNase-R			0.136	-0.1	0.088	-0.09	0.012	-0.13
IEJ01_09555	NP_465339.1	lmo1814	-	hypothetical protein lmo1814			0.101	-0.11	0.063	-0.12	0.38	-0.05
IEJ01_14930	NP_466351.1	lmo2829	-	nitroreductase			0.004	-0.11	0	-0.34	0	-0.44
IEJ01_12780	NP_465949.1	lmo2426	-	hypothetical protein lmo2426			0.113	-0.11	0.136	-0.13	0.002	-0.31
IEJ01_05495	NP_464605.1	lmo1080	-	teichoic acid biosynthesis protein GgaB			0.099	-0.11	0.688	-0.02	0.833	0.01
IEJ01_06765	NP_464812.1	lmo1287	parC	DNA topoisomerase IV subunit A			0.213	-0.11	0.996	0	0.414	0.04
IEJ01_01505	NP_463819.1	lmo0288	-	two-component sensor histidine kinase			0.686	-0.11	0	-0.58	0.131	-0.28
IEJ01_12235	NP_465859.1	lmo2336	fruB	fructose-1-phosphate kinase			0.188	-0.11	0.455	-0.04	0.429	0.04
IEJ01_04300	NP_464374.1	lmo0848	-	amino acid ABC transporter ATP-binding protein			0.032	-0.11	0.409	0.04	0.827	0.01
IEJ01_13765	NP_466136.1	lmo2613	rplO	50S ribosomal protein L15			0.226	-0.11	0.821	0.02	0.082	0.18
IEJ01_12805	NP_465954.1	lmo2431	-	ferrichrome ABC transporter substrate-binding protein			0.117	-0.11	0.673	-0.03	0.516	-0.04
IEJ01_09015	NP_465235.1	lmo1710	-	flavodoxin			0.199	-0.12	0.93	0.01	0.676	-0.04
IEJ01_13170	NP_466026.1	lmo2503	-	cardiolipin synthase			0.427	-0.12	0.27	-0.33	0.795	-0.03
IEJ01_04795	NP_464466.1	lmo0941	-	hypothetical protein lmo0941			0.795	-0.12	0.507	-0.33	0.426	-0.38
IEJ01_12210	NA	NA	NA	NA			0.017	-0.12	0.017	-0.12	0.006	-0.14
IEJ01_14525	NP_466273.1	lmo2751	-	ABC transporter ATP-binding protein			0.018	-0.12	0.12	-0.09	0.156	-0.07
IEJ01_08080	NP_465073.1	lmo1548	mreB	rod shape-determining protein MreB			0.07	-0.12	0.336	-0.06	0.163	-0.08
IEJ01_02135	NP_463944.1	lmo0415	-	endo-1,4-beta-xylanase			0.277	-0.12	0.524	0.05	0.947	0.01
IEJ01_06940	NP_464847.1	lmo1322	nusA	transcription elongation factor NusA			0.263	-0.12	0.049	-0.12	0.845	0.01
IEJ01_14345	NP_466237.1	lmo2715	cydD	ABC transporter ATP-binding protein			0.132	-0.12	0.201	-0.11	0.101	-0.13
IEJ01_13970	NP_466176.1	lmo2654	fus	elongation factor G			0.106	-0.12	0.724	-0.02	0.815	-0.01
IEJ01_02435	NP_464002.1	lmo0474	-	hypothetical protein lmo0474			0.685	-0.13	0.126	-0.35	0.958	0.01
IEJ01_07645	NP_464987.1	lmo1462	era	GTP-binding protein Era			0.061	-0.13	0.361	-0.06	0.823	0.01
IEJ01_06215	NA	NA	NA	NA			0.063	-0.13	0.884	0.02	0.185	0.09
IEJ01_01040	NP_463741.1	lmo0210	ldh	L-lactate dehydrogenase	Yes		0.078	-0.13	0.767	-0.02	0.289	0.07
IEJ01_07120	NP_464883.1	lmo1358	-	hypothetical protein lmo1358			0.79	-0.13	0.17	0.64	0.148	0.69
IEJ01_07325	NP_464923.1	lmo1398	recA	recombinase A			0.109	-0.13	0.918	-0.01	0.702	-0.02
IEJ01_14625	NP_466292.1	lmo2770	-	bifunctional glutamate--cysteine ligase/glutathione synthetase			0.211	-0.13	0.414	-0.07	0.334	-0.06
IEJ01_08570	NP_465170.1	lmo1645	-	ATP-dependent dsDNA exonuclease SbcC			0.282	-0.13	0.561	-0.06	0.328	-0.1
IEJ01_04100	NP_464334.1	lmo0807	-	spermidine/putrescine ABC transporter ATP-binding protein			0.374	-0.13	0.374	-0.13	0.017	0.54
IEJ01_13225	NP_466037.1	lmo2514	-	hypothetical protein lmo2514			0.009	-0.13	0.501	-0.03	0.93	-0.01
IEJ01_12745	NP_465942.1	lmo2419	-	ABC transporter ATP-binding protein			0.374	-0.14	0.048	0.41	0.909	0.03
IEJ01_11485	NP_465717.1	lmo2193	-	peptide ABC transporter ATP-binding protein			0.475	-0.14	0.972	0	0.513	-0.06
IEJ01_04210	NP_464357.1	lmo0830	fbp	fructose-1,6-bisphosphatase			0.583	-0.14	0.141	-0.31	0.488	-0.17
IEJ01_08190	NP_465095.1	lmo1570	pykA	pyruvate kinase			0.152	-0.14	0.151	-0.13	0.271	-0.09
IEJ01_13375	NP_466066.1	lmo2543	prfA	peptide chain release factor 1			0.215	-0.14	0.577	-0.04	0.174	0.14
IEJ01_13245	NP_466041.1	lmo2518	-	LytR family transcriptional regulator			0.003	-0.14	0.05	-0.13	0.246	-0.06
IEJ01_04800	NP_464467.1	lmo0942	-	heat shock protein 90			0.129	-0.14	0.358	-0.09	0.036	-0.2
IEJ01_10170	NP_465461.1	lmo1937	engA	GTP-binding protein EngA			0.019	-0.14	0.868	0.01	0.188	0.07
IEJ01_09910	NP_465410.1	lmo1886	-	carboxypeptidase			0.079	-0.14	0.815	-0.02	0.101	-0.18
IEJ01_13755	NP_466134.1	lmo2611	adk	adenylate kinase			0.14	-0.15	0.688	-0.05	0.313	-0.09
IEJ01_06175	NP_464760.1	lmo1235	-	aspartate kinase			0.212	-0.15	0.5	-0.06	0.015	-0.17
IEJ01_11760	NP_465772.1	lmo2248	-	hypothetical protein lmo2248			0.06	-0.15	0.194	-0.1	0.641	-0.04
IEJ01_02610	NP_464037.1	lmo0509	prs	phosphoribosyl pyrophosphate synthetase			0.042	-0.15	0.018	-0.06	0.041	-0.11
IEJ01_00760	NP_463685.1	lmo0152	-	peptide ABC transporter substrate-binding protein			0.005	-0.15	0.002	-0.11	0.017	-0.1
IEJ01_10250	NP_465477.1	lmo1953	pnp	purine nucleoside phosphorylase			0.209	-0.15	0.447	-0.43	0.076	0.26
IEJ01_08255	NP_465108.1	lmo1583	tpx	thiol peroxidase			0.331	-0.16	0.306	-0.14	0.877	0.02
IEJ01_12720	NP_465937.1	lmo2414	-	aminotransferase			0.053	-0.16	0.848	-0.01	0.306	-0.06
IEJ01_00235	NP_463580.1	lmo0047	-	hypothetical protein lmo0047			0.189	-0.16	0.122	0.15	0.661	0.03
IEJ01_14180	NP_466205.1	lmo2683	-	PTS cellbiose transporter subunit IIB			0.264	-0.16	0.364	-0.14	0.843	0.03
IEJ01_13390	NP_466069.1	lmo2546	thrC	threonine synthase			0.072	-0.16	0.739	0.02	0.565	-0.04
IEJ01_08205	NP_465098.1	lmo1573	accD	acetyl-CoA carboxylase subunit beta			0.171	-0.16	0.632	0.03	0.489	0.03
IEJ01_02770	NP_464069.1	lmo0541	-	ABC transporter substrate-binding protein			0.039	-0.16	0.019	-0.17	0.069	-0.17
IEJ01_09520	NP_465332.1	lmo1807	fabG	3-ketoacyl-ACP reductase			0.278	-0.16	0.99	0	0.142	-0.15
IEJ01_01455	NP_463809.1	lmo0278	-	sugar ABC transporter ATP-binding protein			0.114	-0.16	0.034	-0.28	0.015	-0.32
IEJ01_14610	NP_466289.1	lmo2767	-	hypothetical protein lmo2767			0.769	-0.17	0.962	-0.03	0.564	0.28
IEJ01_05420	NP_464590.1	lmo1065	-	hypothetical protein lmo1065			0.086	-0.17	0.795	-0.01	0.417	-0.04
IEJ01_13350	NP_466061.1	lmo2538	upp	uracil phosphoribosyltransferase			0.008	-0.17	0.158	-0.09	0.589	0.02
IEJ01_07855	NP_465029.1	lmo1504	alaS	alanyl-tRNA synthetase			0.036	-0.17	0.582	-0.04	0.515	-0.04
IEJ01_10370	NP_465501.1	lmo1977	-	hypothetical protein lmo1977			0.518	-0.17	0.786	-0.08	0.991	0
IEJ01_05140	NP_464534.1	lmo1009	-	hypothetical protein lmo1009			0.367	-0.17	0.564	0.11	0.887	0.03
IEJ01_07735	NP_465005.1	lmo1480	rpsT	30S ribosomal protein S20			0.151	-0.17	0.928	-0.01	0.138	0.17
IEJ01_14560	NP_466280.1	lmo2758	guaB	inosine-monophosphate dehydrogenase			0.025	-0.17	0.423	0.03	0.487	0.02
IEJ01_13840	NP_466151.1	lmo2628	rpsS	30S ribosomal protein S19			0.146	-0.17	0.287	-0.12	0.306	0.15
IEJ01_01080	NP_463749.1	lmo0218	-	hypothetical protein lmo0218			0.021	-0.17	0.005	-0.14	0.742	-0.02
IEJ01_01090	NP_463751.1	lmo0220	ftsH	cell division protein FtsH	Yes		0	-0.17	0.004	-0.13	0.028	-0.14
IEJ01_12510	NP_465896.1	lmo2373	-	PTS beta-glucoside transporter subunit IIB			0.509	-0.18	0.885	-0.04	0.395	-0.27
IEJ01_07700	NP_464998.1	lmo1473	dnaK	molecular chaperone DnaK			0.011	-0.18	0.923	0	0.462	0.04
IEJ01_09245	NP_465280.1	lmo1755	gatA	aspartyl/glutamyl-tRNA amidotransferase subunit A			0.04	-0.18	0.903	-0.01	0.346	0.06
IEJ01_06185	NP_464762.1	lmo1237	racE	glutamate racemase			0.396	-0.18	0.53	-0.15	0.505	0.12
IEJ01_04810	NP_464469.1	lmo0944	-	hypothetical protein lmo0944			0.711	-0.18	0.555	-0.26	0.976	-0.01
IEJ01_13280	NP_466048.1	lmo2525	mbl	rod shape-determining protein MreB			0.042	-0.19	0.017	-0.1	0.003	-0.14
IEJ01_10880	NP_465603.1	lmo2079	-	hypothetical protein lmo2079			0.006	-0.19	0.913	-0.01	0.717	-0.02
IEJ01_13100	NP_466012.1	lmo2489	uvrB	excinuclease ABC subunit B			0.214	-0.19	0.174	-0.87	0.014	-0.36
IEJ01_12795	NP_465952.1	lmo2429	-	ferrichrome ABC transporter ATP-binding protein			0.564	-0.19	0	-0.78	0.91	0.01
IEJ01_10035	NP_465434.1	lmo1910	-	oxidoreductase			0.589	-0.19	0.149	-0.5	0.927	-0.04
IEJ01_08440	NP_465144.1	lmo1619	daaA	D-amino acid aminotransferase			0.087	-0.19	0.506	0.05	0.375	-0.04
IEJ01_07705	NP_464999.1	lmo1474	grpE	heat shock protein GrpE			0.075	-0.19	0.691	-0.03	0.395	-0.06
IEJ01_12815	NP_465956.1	lmo2433	-	acetylesterase			0.093	-0.19	0.138	-0.16	0.219	-0.14
IEJ01_08590	NP_465174.1	lmo1649	-	hypothetical protein lmo1649			0.253	-0.19	0.591	-0.09	0.663	-0.06
IEJ01_08445	NP_465145.1	lmo1620	-	dipeptidase PepV			0	-0.2	0.004	-0.18	0.006	-0.15
IEJ01_05105	NP_464527.1	lmo1002	ptsH	phosphocarrier protein HPr			0.239	-0.2	0.118	-0.24	0.963	0.01
IEJ01_13400	NP_466071.1	lmo2548	rpmE2	50S ribosomal protein L31			0.13	-0.2	0.936	-0.01	0.416	0.1
IEJ01_07945	NP_465046.1	lmo1521	-	N-acetylmuramoyl-L-alanine amidase			0.679	-0.2	0.117	-0.56	0.959	0.02
IEJ01_01250	NP_463768.1	lmo0237	gltX	glutamyl-tRNA synthetase			0.145	-0.2	0.368	0.09	0.647	0.05
IEJ01_00980	NP_463729.1	lmo0198	glmU	bifunctional N-acetylglucosamine-1-phosphate uridyltransferase/glucosamine-1-phosphate acetyltransferase			0	-0.2	0.005	-0.11	0.04	-0.11
IEJ01_11490	NP_465718.1	lmo2194	-	peptide ABC transporter permease			0.024	-0.21	0.052	-0.21	0.111	-0.13
IEJ01_07985	NP_465054.1	lmo1529	-	hypothetical protein lmo1529			0.287	-0.21	0.731	0.04	0.078	-0.22
IEJ01_09915	NP_465411.1	lmo1887	-	hypothetical protein lmo1887			0.173	-0.21	0.697	-0.06	0.855	-0.03
IEJ01_12200	NP_465854.1	lmo2330	-	hypothetical protein lmo2330			0.015	-0.21	0.589	-0.04	0.284	-0.1
IEJ01_13305	NP_466053.1	lmo2530	atpG	ATP synthase F0F1 subunit gamma			0.293	-0.21	0.354	-0.06	0.076	-0.12
IEJ01_09155	NP_465262.1	lmo1737	-	glycerol dehydrogenase			0.16	-0.21	0.271	-0.11	0.29	-0.08
IEJ01_01520	NP_463822.1	lmo0291	-	hypothetical protein lmo0291	Yes		0.602	-0.21	0.618	-0.21	0.264	0.33
IEJ01_04050	NP_464324.1	lmo0797	-	hypothetical protein lmo0797			0.351	-0.22	0.534	0.22	0.591	0.19
IEJ01_11665	NP_465753.1	lmo2229	-	penicillin-binding protein			0.108	-0.22	0.608	-0.04	0.648	-0.04
IEJ01_09565	NP_465341.1	lmo1816	rpmB	50S ribosomal protein L28			0.184	-0.22	0.856	0.02	0.127	0.22
IEJ01_13990	NP_466180.1	lmo2658	-	acyltransferase			0.444	-0.22	0.462	-0.22	0.437	0.18
IEJ01_13965	NP_466175.1	lmo2653	tuf	elongation factor Tu			0.081	-0.23	0.297	-0.11	0.504	0.05
IEJ01_08645	NP_465185.1	lmo1660	leuS	leucyl-tRNA synthetase			0.035	-0.23	0.363	-0.07	0.046	-0.18
IEJ01_09545	NP_465337.1	lmo1812	-	L-serine dehydratase			0.694	-0.23	0.245	0.45	0.692	-0.23
IEJ01_13855	NP_466154.1	lmo2631	rplD	50S ribosomal protein L4			0.195	-0.23	0.793	-0.05	0.724	0.05
IEJ01_01890	NP_463896.1	lmo0366	-	hypothetical protein lmo0366			0.019	-0.24	0.28	0.09	0.055	0.13
IEJ01_13810	NP_466145.1	lmo2622	rplN	50S ribosomal protein L14			0.004	-0.24	0.128	-0.18	0.261	-0.07
IEJ01_09055	NP_465242.1	lmo1717	-	hypothetical protein lmo1717			0.084	-0.24	0.946	-0.01	0.669	-0.05
IEJ01_13460	NP_466083.1	lmo2560	-	DNA-directed RNA polymerase subunit delta			0.121	-0.24	0.821	-0.03	0.577	-0.05
IEJ01_10255	NP_465478.1	lmo1954	drm	phosphopentomutase			0.023	-0.24	0.2	-0.1	0.378	-0.05
IEJ01_06970	NP_464853.1	lmo1328	truB	tRNA pseudouridine synthase B			0.112	-0.25	0.931	-0.01	0.687	-0.04
IEJ01_14225	NP_466213.1	lmo2691	-	autolysin			0.054	-0.25	0.306	0.09	0.27	0.1
IEJ01_07990	NP_465055.1	lmo1530	tgt	queuine tRNA-ribosyltransferase			0.217	-0.25	0.328	-0.47	0.555	0.09
IEJ01_08550	NP_465166.1	lmo1641	citB	aconitate hydratase			0.011	-0.26	0.004	-0.29	0.018	-0.2
IEJ01_09190	NP_465269.1	lmo1744	-	hypothetical protein lmo1744			0.586	-0.26	0.516	-0.29	0.285	0.36
IEJ01_01235	NP_463765.1	lmo0234	-	hypothetical protein lmo0234			0.374	-0.26	0.374	-0.26	0.542	0.24
IEJ01_04945	NP_464496.1	lmo0971	dltD	DltD protein for D-alanine esterification of lipoteichoic acid and wall teichoic acid			0.003	-0.26	0.294	0.06	0.013	0.11
IEJ01_09225	NP_465276.1	lmo1751	-	hypothetical protein lmo1751			0.525	-0.26	0.96	-0.02	0.916	0.04
IEJ01_14540	NP_466276.1	lmo2754	-	D-alanyl-D-alanine carboxypeptidase			0.045	-0.26	0.31	0.04	0.348	0.04
IEJ01_12325	NP_465877.1	lmo2354	-	hypothetical protein lmo2354			0.158	-0.26	0.347	-0.09	0.341	-0.07
IEJ01_07280	NP_464914.1	lmo1389	-	sugar ABC transporter ATP-binding protein			0.036	-0.26	0.313	-0.12	0.082	-0.2
IEJ01_04985	NP_464503.1	lmo0978	-	branched-chain amino acid aminotransferase			0.07	-0.26	0.784	-0.03	0.055	-0.28
IEJ01_06090	NP_464743.1	lmo1218	-	rRNA methylase			0.555	-0.27	0.121	-0.56	0.983	-0.01
IEJ01_07780	NP_465014.1	lmo1489	-	hypothetical protein lmo1489			0.005	-0.27	0.346	0.08	0.358	0.13
IEJ01_10175	NP_465462.1	lmo1938	rpsA	30S ribosomal protein S1			0.007	-0.27	0.114	-0.13	0.01	-0.19
IEJ01_09930	NP_465413.1	lmo1889	-	hypothetical protein lmo1889			0.374	-0.28	0.374	-0.28	0.48	0.31
IEJ01_11525	NP_465725.1	lmo2201	-	3-oxoacyl-ACP synthase			0.032	-0.28	0.767	-0.03	0.712	-0.03
IEJ01_14485	NP_466265.1	lmo2743	-	translaldolase			0.413	-0.28	0.39	-0.29	0.531	-0.05
IEJ01_00675	NP_463668.1	lmo0135	-	peptide ABC transporter substrate-binding protein			0.003	-0.28	0.002	-0.36	0.003	-0.33
IEJ01_04765	NP_464460.1	lmo0935	-	rRNA methylase			0.329	-0.28	0.964	0.01	0.476	-0.09
IEJ01_06660	NP_464791.1	lmo1266	-	hypothetical protein lmo1266			0.457	-0.28	0.41	-0.3	0.833	0.01
IEJ01_13860	NP_466155.1	lmo2632	rplC	50S ribosomal protein L3			0.127	-0.28	0.893	-0.02	0.124	0.25
IEJ01_06085	NP_464742.1	lmo1217	-	endo-1,4-beta-glucanase and to aminopeptidase			0.017	-0.28	0.301	0.08	0.271	0.07
IEJ01_13440	NP_466079.1	lmo2556	fbaA	fructose-1,6-bisphosphate aldolase			0.057	-0.28	0.402	-0.1	0.991	0
IEJ01_12370	NP_465886.1	lmo2363	-	glutamate decarboxylase	Yes		0.029	-0.29	0.867	-0.01	0.124	-0.14
IEJ01_07100	NP_464879.1	lmo1354	-	aminopeptidase P			0.025	-0.29	0.051	-0.23	0.121	-0.09
IEJ01_02535	NP_464022.1	lmo0494	-	hypothetical protein lmo0494			0.374	-0.29	0.374	-0.29	0.474	0.33
IEJ01_10215	NP_465470.1	lmo1946	-	acyl-CoA hydrolase			0.137	-0.29	0.137	-0.29	0.915	0.03
IEJ01_08135	NP_465084.1	lmo1559	thrS	threonyl-tRNA synthetase			0.02	-0.29	0.926	-0.01	0.58	0.05
IEJ01_12205	NA	NA	NA	NA			0.035	-0.3	0.471	-0.08	0.127	-0.17
IEJ01_12505	NP_465895.1	lmo2372	-	ABC transporter ATP-binding protein			0.019	-0.3	0.091	-0.15	0.01	-0.22
IEJ01_08725	NP_465201.1	lmo1676	menF	menaquinone-specific isochorismate synthase			0.536	-0.3	0.118	-0.62	0.902	-0.06
IEJ01_13450	NP_466081.1	lmo2558	ami	autolysin, amidase			0.061	-0.31	0.307	0.09	0.889	-0.01
IEJ01_14230	NP_466214.1	lmo2692	-	hypothetical protein lmo2692			0.374	-0.32	0.178	0.52	0.667	0.19
IEJ01_03995	NP_464313.1	lmo0786	-	ACP phosphodiesterase			0.087	-0.32	0.215	-0.08	0.504	-0.05
IEJ01_07150	NP_464889.1	lmo1364	cspL	cold-shock protein			0.009	-0.32	0.12	-0.11	0.095	-0.12
IEJ01_09640	NP_465356.1	lmo1831	pyrE	orotate phosphoribosyltransferase	Yes		0.397	-0.33	0.135	0.17	0.702	0.03
IEJ01_02850	NP_464085.1	lmo0557	-	phosphoglycerate mutase			0.029	-0.33	0.889	0.01	0.855	0.01
IEJ01_08365	NP_465129.1	lmo1604	-	2-cys peroxiredoxin			0.004	-0.34	0.394	-0.02	0.646	0.01
IEJ01_07800	NP_465018.1	lmo1493	-	oligopeptidase			0.017	-0.35	0.002	-0.23	0.003	-0.21
IEJ01_13175	NP_466027.1	lmo2504	-	cell wall-binding protein			0.374	-0.35	0.944	-0.03	0.582	0.28
IEJ01_14705	NP_466307.1	lmo2785	kat	catalase	Yes		0.001	-0.35	0.147	0.08	0.012	0.06
IEJ01_04500	NP_464413.1	lmo0887	-	hypothetical protein lmo0887			0.262	-0.35	0.117	-0.47	0.547	-0.22
IEJ01_07935	NP_465044.1	lmo1519	aspS	aspartyl-tRNA synthetase			0.002	-0.35	0.776	-0.03	0.64	-0.04
IEJ01_11480	NP_465716.1	lmo2192	-	peptide ABC transporter ATP-binding protein			0.001	-0.35	0.022	-0.16	0.391	-0.1
IEJ01_01405	NP_463799.1	lmo0268	-	phosphoglycerate mutase			0.039	-0.36	0.924	0.01	0.836	-0.02
IEJ01_06210	NP_464622.1	lmo1097	-	integrase			0.374	-0.36	0.982	-0.01	0.524	0.36
IEJ01_07265	NP_464911.1	lmo1386	-	DNA translocase			0.51	-0.36	0.41	-0.43	0.482	-0.08
IEJ01_04295	NP_464373.1	lmo0847	-	glutamine ABC transporter			0.008	-0.36	0.784	0.01	0.065	0.16
IEJ01_12945	NP_465982.1	lmo2459	gap	glyceraldehyde-3-phosphate dehydrogenase			0.04	-0.37	0.371	-0.12	0.3	-0.14
IEJ01_00650	NP_463663.1	lmo0130	-	5\'-nucleotidase			0.117	-0.37	0.117	-0.37	0.117	-0.37
IEJ01_08410	NP_465138.1	lmo1613	-	hypothetical protein lmo1613			0.146	-0.37	0.146	-0.37	0.549	-0.18
IEJ01_05120	NP_464530.1	lmo1005	-	3-hydroxyisobutyrate dehydrogenase			0.374	-0.37	0.82	-0.11	0.824	0.1
IEJ01_07940	NP_465045.1	lmo1520	hisS	histidyl-tRNA synthetase			0	-0.37	0.002	-0.13	0.418	-0.04
IEJ01_06600	NP_464779.1	lmo1254	-	alpha,alpha-phosphotrehalase			0.002	-0.37	0.002	-0.39	0	-0.49
IEJ01_11580	NP_465736.1	lmo2212	hemE	uroporphyrinogen decarboxylase			0.331	-0.38	0.14	-0.55	0.875	0.05
IEJ01_07840	NP_465026.1	lmo1501	-	hypothetical protein lmo1501			0.133	-0.38	0.802	0.09	0.465	-0.21
IEJ01_10830	NP_465593.1	lmo2069	groES	co-chaperonin GroES			0.057	-0.39	0.849	0.02	0.853	0.02
IEJ01_02735	NP_464062.1	lmo0534	-	hypothetical protein lmo0534			0.359	-0.39	0.561	-0.05	0.612	-0.03
IEJ01_03130	NP_464140.1	lmo0613	-	oxidoreductase			0.453	-0.39	0.083	-0.93	0.444	-0.05
IEJ01_08580	NP_465172.1	lmo1647	-	1-acylglycerol-3-phosphate O-acyltransferase			0.374	-0.4	0.507	0.41	0.565	0.34
IEJ01_07175	NP_464894.1	lmo1369	-	phosphotransbutyrylase			0.411	-0.4	0.22	0.1	0.024	0.13
IEJ01_13890	NP_466161.1	lmo2638	-	NADH dehydrogenase			0.005	-0.4	0.035	-0.22	0.201	-0.1
IEJ01_13850	NP_466153.1	lmo2630	rplW	50S ribosomal protein L23			0.023	-0.4	0.218	-0.14	0.89	0.02
IEJ01_00875	NP_463708.1	lmo0177	metS	methionyl-tRNA synthetase			0.04	-0.41	0.187	-0.15	0.074	-0.25
IEJ01_05010	NP_464508.1	lmo0983	-	glutathione peroxidase			0.374	-0.41	0.374	-0.41	0.188	0.65
IEJ01_08020	NP_465061.1	lmo1536	-	prephenate dehydratase			0.122	-0.42	0.691	0.15	0.735	0.13
IEJ01_02670	NP_464049.1	lmo0521	-	6-phospho-beta-glucosidase			0.397	-0.42	0.297	0.09	0.909	-0.01
IEJ01_10805	NP_465588.1	lmo2064	mscL	large-conductance mechanosensitive channel protein	Yes		0.658	-0.42	0.241	0.76	0.251	0.74
IEJ01_05415	NP_464589.1	lmo1064	-	transporter			0.127	-0.42	0.794	0.1	0.127	-0.42
IEJ01_00930	NP_463719.1	lmo0188	ksgA	dimethyladenosine transferase			0.269	-0.42	0.811	-0.12	0.428	0.09
IEJ01_00660	NP_463665.1	lmo0132	-	inosine 5-monophosphate dehydrogenase			0.006	-0.42	0.226	-0.12	0.198	-0.13
IEJ01_13885	NP_466160.1	lmo2637	-	hypothetical protein lmo2637			0.018	-0.42	0.336	-0.13	0.792	0.03
IEJ01_01910	NP_463900.1	lmo0370	-	hypothetical protein lmo0370			0.02	-0.42	0.206	-0.14	0.67	-0.04
IEJ01_14675	NP_466301.1	lmo2779	-	GTP-binding protein EngD			0.005	-0.43	0.03	-0.18	0.191	-0.1
IEJ01_00485	NP_463630.1	lmo0097	-	PTS mannose transporter subunit IIC			0.374	-0.44	0.811	-0.14	0.766	0.17
IEJ01_10380	NP_465503.1	lmo1979	-	hypothetical protein lmo1979			0.102	-0.44	0.512	-0.17	0.002	0.13
IEJ01_11100	NP_465645.1	lmo2121	-	maltose phosphorylase			0.006	-0.47	0.009	-0.39	0.008	-0.35
IEJ01_06630	NP_464785.1	lmo1260	proB	gamma-glutamyl kinase			0.089	-0.47	0.386	0.11	0.771	0.03
IEJ01_01490	NP_463816.1	lmo0285	-	lipoprotein			0.175	-0.47	0.397	-0.34	0.54	-0.26
IEJ01_08960	NP_465224.1	lmo1699	-	chemotaxis protein		Yes	0.374	-0.47	0.722	0.23	0.374	-0.47
IEJ01_05035	NP_464513.1	lmo0988	prfC	peptide chain release factor 3			0.01	-0.49	0.02	-0.19	0.451	-0.08
IEJ01_08175	NP_465092.1	lmo1567	citZ	citrate synthase			0.001	-0.5	0.319	-0.09	0.15	-0.22
IEJ01_06820	NP_464823.1	lmo1298	glnR	glutamine synthetase repressor			0.394	-0.51	0.977	-0.02	0.413	0.39
IEJ01_00920	NP_463717.1	lmo0186	-	hypothetical protein lmo0186			0.127	-0.51	0.127	-0.51	0.127	-0.51
IEJ01_04245	YP_008475632.1	lmo0837	-	hypothetical protein lmo0837			0.002	-0.52	0.002	-0.52	0.096	-0.29
IEJ01_00480	NP_463629.1	lmo0096	-	PTS mannose transporter subunit IIAB			0.004	-0.53	0.009	-0.28	0.004	-0.32
IEJ01_11120	NP_465649.1	lmo2125	-	sugar ABC transporter substrate-binding protein			0.007	-0.54	0.019	-0.34	0.049	-0.19
IEJ01_01430	NP_463804.1	lmo0273	-	hypothetical protein lmo0273			0.304	-0.54	0.126	0.08	0.175	0.09
IEJ01_03565	NP_464226.1	lmo0699	fliM	flagellar motor switch protein FliM		Yes	0.118	-0.55	0.118	-0.55	0.118	-0.55
IEJ01_04960	NP_464499.1	lmo0974	dltA	D-alanine--poly(phosphoribitol) ligase subunit 1			0.003	-0.56	0.39	0.09	0.527	0.05
IEJ01_07005	NP_464860.1	lmo1335	rpmG	50S ribosomal protein L33			0.425	-0.56	0.331	0.56	0.171	0.83
IEJ01_08360	NP_465128.1	lmo1603	-	aminopeptidase			0	-0.57	0.001	-0.2	0	-0.34
IEJ01_14340	NP_466236.1	lmo2714	-	pepdidoglycan bound protein			0.153	-0.57	0.393	0.09	0.217	-0.07
IEJ01_07085	NP_464876.1	lmo1351	-	hypothetical protein lmo1351			0.269	-0.59	0.234	-0.12	0.14	-0.12
IEJ01_04915	NP_464490.1	lmo0965	-	hypothetical protein lmo0965			0	-0.59	0.462	-0.17	0.128	-0.39
IEJ01_11335	NP_465687.1	lmo2163	-	oxidoreductase			0.25	-0.59	0.13	-0.77	0.991	0
IEJ01_11500	NP_465720.1	lmo2196	-	hypothetical protein lmo2196			0	-0.6	0.917	0.01	0.054	-0.11
IEJ01_08990	NP_465230.1	lmo1705	-	deoxyguanosine kinase/deoxyadenosine kinase			0.116	-0.6	0.948	-0.03	0.285	0.37
IEJ01_07630	NP_464984.1	lmo1459	glyQ	glycyl-tRNA synthetase subunit alpha			0.305	-0.61	0.097	-1.13	0.264	-0.09
IEJ01_00255	NP_463584.1	lmo0051	-	response regulator			0.121	-0.61	0.433	0.12	0.171	0.18
IEJ01_10720	NP_465571.1	lmo2047	rpmF	50S ribosomal protein L32			0.135	-0.62	0.135	-0.62	0.993	0
IEJ01_00490	NP_463631.1	lmo0098	-	PTS mannose transporter subunit IID			0.01	-0.63	0.197	-0.28	0.082	-0.41
IEJ01_12960	NP_465985.1	lmo2462	-	dipeptidase			0.138	-0.64	0.578	0.08	0.379	0.1
IEJ01_13395	NP_466070.1	lmo2547	hom	homoserine dehydrogenase			0.116	-0.66	0.532	-0.32	0.847	-0.09
IEJ01_01460	NP_463810.1	lmo0279	-	anaerobic ribonucleoside triphosphate reductase			0.178	-0.67	0.094	-0.12	0.155	-0.18
IEJ01_07370	NP_464932.1	lmo1407	pflC	pyruvate-formate lyase activating enzyme	Yes		0.009	-0.67	0.573	-0.19	0.354	0.07
IEJ01_01125	NP_463758.1	lmo0227	-	hypothetical protein lmo0227			0.243	-0.68	0.694	0.09	0.72	-0.07
IEJ01_05170	NP_464540.1	lmo1015	gbuB	glycine/betaine ABC transporter permease	Yes		0.098	-0.68	0.334	-0.11	0.016	-0.27
IEJ01_07535	NP_464965.1	lmo1440	-	hypothetical protein lmo1440			0.504	-0.69	0.614	-0.56	0.119	-1.34
IEJ01_00820	NP_463697.1	lmo0164	-	DNA replication intiation control protein YabA			0.123	-0.7	0.123	-0.7	0.606	-0.3
IEJ01_01825	NP_463884.1	lmo0354	-	fatty-acid--CoA ligase			0.117	-0.7	0.022	-0.2	0.066	-0.13
IEJ01_07965	NP_465050.1	lmo1525	-	recombination protein RecJ			0.073	-0.7	0.355	-0.34	0.031	-0.11
IEJ01_12735	NP_465940.1	lmo2417	-	ABC transporter substrate-binding protein			0.092	-0.71	0.402	-0.12	0.914	-0.01
IEJ01_14360	NP_466240.1	lmo2718	cydA	cytochrome D ubiquinol oxidase subunit I			0.126	-0.72	0.248	0.51	0.546	-0.35
IEJ01_11740	NP_465768.1	lmo2244	-	ribosomal large subunit pseudouridine synthase			0.049	-0.73	0.244	-0.4	0.955	0
IEJ01_01830	NP_463885.1	lmo0355	-	fumarate reductase subunit A			0	-0.74	0.166	-0.12	0.052	-0.11
IEJ01_06605	NP_464780.1	lmo1255	-	PTS trehalose transporter subunit IIBC			0.006	-0.75	0.304	-0.16	0.036	-0.38
IEJ01_07365	NP_464931.1	lmo1406	pflB	pyruvate formate-lyase			0.002	-0.77	0.111	-0.21	0.568	-0.06
IEJ01_08075	NP_465072.1	lmo1547	mreC	rod shape-determining protein MreC			0.073	-0.78	0.867	-0.02	0.549	0.08
IEJ01_10070	NP_465441.1	lmo1917	pflA	pyruvate formate-lyase	Yes		0.156	-0.8	0.106	-0.17	0.02	-0.23
IEJ01_03555	NP_464224.1	lmo0697	flgE	flagellar hook protein FlgE		Yes	0.117	-0.83	0.117	-0.83	0.395	-0.5
IEJ01_03645	NP_464242.1	lmo0715	fliH	flagellar assembly protein H			0.002	-0.83	0.002	-0.83	0.221	-0.37
IEJ01_04805	NP_464468.1	lmo0943	fri	non-heme iron-binding ferritin	Yes		0.016	-0.84	0.511	0.1	0.996	0
IEJ01_00965	NP_463726.1	lmo0195	-	ABC transporter permease			0.08	-0.87	0.968	0	0.858	-0.02
IEJ01_03660	NP_464245.1	lmo0718	-	hypothetical protein lmo0718			0.005	-0.9	0.36	-0.18	0.932	-0.02
IEJ01_03635	NP_464240.1	lmo0713	fliF	flagellar MS-ring protein FliF		Yes	0	-0.92	0.049	-0.55	0.015	-0.32
IEJ01_14350	NP_466238.1	lmo2716	cydC	ABC transporter			0	-0.99	0	-0.99	0.713	-0.04
IEJ01_13905	NP_466164.1	lmo2641	-	heptaprenyl diphosphate synthase subunit II			0.064	-1	0.724	-0.03	0.192	-0.13
IEJ01_03500	NP_464213.1	lmo0686	motB	flagellar motor rotation MotB			0	-1.08	0.754	-0.04	0.271	-0.12
IEJ01_07685	NP_464995.1	lmo1470	-	16S ribosomal RNA methyltransferase RsmE			0.116	-1.09	0.514	-0.55	0.992	0.01
IEJ01_03640	NP_464241.1	lmo0714	fliG	flagellar motor switch protein FliG		Yes	0.001	-1.12	0.174	-0.18	0.004	-0.28
IEJ01_03590	NP_464231.1	lmo0704	-	hypothetical protein lmo0704			0.009	-1.18	0.014	-0.15	0.454	-0.08
IEJ01_03530	NP_464219.1	lmo0692	cheA	two-component sensor histidine kinase CheA		Yes	0.001	-1.19	0.47	-0.13	0.54	-0.11
IEJ01_04135	NP_464341.1	lmo0814	-	oxidoreductase			0.047	-1.19	0.836	-0.01	0.348	-0.56
IEJ01_11125	NP_465650.1	lmo2126	-	maltogenic amylase			0.001	-1.26	0.09	-0.88	0.001	-1.26
IEJ01_13505	NP_466092.1	lmo2569	-	peptide ABC transporter substrate-binding protein	Yes		0	-1.36	0.196	-0.12	0.056	-0.21
IEJ01_03510	NP_464215.1	lmo0688	-	hypothetical protein lmo0688			0.042	-1.41	0.153	-0.14	0.021	-0.24
IEJ01_03495	NP_464212.1	lmo0685	-	flagellar motor protein MotA		Yes	0	-1.42	0.68	-0.05	0.264	-0.13
IEJ01_04890	NP_464485.1	lmo0960	-	protease			0	-1.45	0.017	-0.23	0.124	-0.15
IEJ01_03525	NP_464218.1	lmo0691	cheY	chemotaxis response regulator CheY		Yes	0	-1.5	0.815	0.01	0.81	-0.02
IEJ01_03490	NP_464211.1	lmo0684	-	hypothetical protein lmo0684			0	-1.6	0.834	-0.03	0.935	-0.01
IEJ01_04895	NP_464486.1	lmo0961	-	protease			0	-1.71	0.178	-0.14	0.068	-0.21
IEJ01_04515	NP_464416.1	lmo0890	rsbS	negative regulation of sigma-B activity			0	-1.83	0.049	-0.13	0.027	-0.07
IEJ01_03520	NP_464217.1	lmo0690	flaA	flagellin		Yes	0	-1.9	0.002	-0.43	0.002	-0.42
IEJ01_03515	NP_464216.1	lmo0689	-	chemotaxis protein CheV		Yes	0	-1.9	0.097	-0.33	0.208	-0.15
IEJ01_07675	NP_464993.1	lmo1468	-	hypothetical protein lmo1468			0	-1.98	0	-1.98	0	-1.98
IEJ01_03685	NP_464250.1	lmo0723	-	metyl-accepting chemotaxis protein	Yes	Yes	0.001	-2.06	0.727	-0.05	0.041	-0.33
IEJ01_07680	NP_464994.1	lmo1469	rpsU	30S ribosomal protein S21			0	-2.63	0	-2.63	0	-2.63
