# Supplementary material for: Ribosomal mutations enable a switch between high fitness and high stress resistance in Listeria monocytogenes
Source: Front Microbiol. 2024 Mar 28;15:1355268. doi: 10.3389/fmicb.2024.1355268 (PMC11006974; doi:10.3389/fmicb.2024.1355268)
Supplement: Supplementary file 3 [file Table_3.XLSX]

## Sheet: Sheet1
Supplemental Table 3: Proteins above or below the cut off in L. monocytogenes V14, 14EV1, and 14EV2 over the wild type. The p-value and log10(protein ratio) in bold are considered significant.
gene.ID	protein.ID	EGDe.locus	gene.name	protein.name	V14/LO28 WT		14EV1/LO28 WT		14EV2/LO28 WT
					p.value	log10.protein.ratio	p.value	log10.protein.ratio	p.value	log10.protein.ratio
IEJ01_04655	NP_464439.1	lmo0913	-	succinate semialdehyde dehydrogenase	0	2.95		0		0
IEJ01_03415	NP_464196.1	lmo0669	-	oxidoreductase	0	2.69		0		0
IEJ01_11305	NP_465681.1	lmo2157	sepA	hypothetical protein lmo2157	0	2.31		0		0
IEJ01_03680	NP_464249.1	lmo0722	-	pyruvate oxidase	0	2.26		0		0
IEJ01_07475	NP_464953.1	lmo1428	opuCA	glycine/betaine ABC transporter ATP-binding protein	0	2.26		0		0
IEJ01_14510	NP_466270.1	lmo2748	-	hypothetical protein lmo2748	0	2.2		0		0
IEJ01_11585	NP_465737.1	lmo2213	-	hypothetical protein lmo2213	0	2.11		0		0
IEJ01_09635	NP_465355.1	lmo1830	-	short-chain dehydrogenase	0	2.11		0		0
IEJ01_03340	NP_464181.1	lmo0654	-	hypothetical protein lmo0654	0	2.04	0.045	0.44	0.766	0.04
IEJ01_07970	NP_465051.1	lmo1526	-	hypothetical protein lmo1526	0	1.99		0		0
IEJ01_11545	NP_465729.1	lmo2205	-	phosphoglyceromutase	0	1.94	0.913	-0.02	0.922	-0.02
IEJ01_07465	NP_464951.1	lmo1426	opuCC	glycine/betaine ABC transporter substrate-binding protein	0	1.94		0		0
IEJ01_12965	NP_465986.1	lmo2463	-	multidrug transporter	0	1.79		0		0
IEJ01_12600	NP_465914.1	lmo2391	-	hypothetical protein lmo2391	0.001	1.69	0.133	0.57	0.122	-0.3
IEJ01_02760	NP_464067.1	lmo0539	-	tagatose 1,6-diphosphate aldolase	0.001	1.67	0.483	0.14	0.212	0.27
IEJ01_08935	NP_465219.1	lmo1694	-	CDP-abequose synthase	0	1.62		0		0
IEJ01_00670	NP_463667.1	lmo0134	-	hypothetical protein lmo0134	0	1.57		0		0
IEJ01_01390	NP_463796.1	lmo0265	-	succinyl-diaminopimelate desuccinylase	0	1.48		0		0
IEJ01_02960	NP_464107.1	lmo0579	-	hypothetical protein lmo0579	0	1.41		0	0.374	0.34
IEJ01_00550	NP_463643.1	lmo0110	-	lipase	0	1.33	0	1.11	0	1.03
IEJ01_13525	NP_466096.1	lmo2573	-	zinc-binding dehydrogenase	0	1.25		0		0
IEJ01_07445	NP_464947.1	lmo1422	-	glycine/betaine ABC transporter permease	0	1.24	0.374	0.42		0
IEJ01_03985	NP_464311.1	lmo0784	-	PTS mannose transporter subunit IIB	0	1.21		0		0
IEJ01_00215	NP_463576.1	lmo0043	-	arginine deiminase	0	1.21		0		0
IEJ01_02640	NP_464043.1	lmo0515	-	hypothetical protein lmo0515	0	1.08		0		0
IEJ01_08600	NP_465176.1	lmo1651	-	ABC transporter ATP-binding protein	0	1.07		0		0
IEJ01_01435	NP_463805.1	lmo0274	-	hypothetical protein lmo0274	0	1.07		0		0
IEJ01_01045	NP_463742.1	lmo0211	ctc	50S ribosomal protein L25	0	1.03	0.27	0.07	0.438	0.04
IEJ01_12355	NP_465883.1	lmo2360	-	transmembrane protein	0.009	0.86	0.003	-1.07	0.977	-0.01
IEJ01_06620	NP_464783.1	lmo1258	-	hypothetical protein lmo1258		0		0	0	1.49
IEJ01_03500	NP_464213.1	lmo0686	motB	flagellar motor rotation MotB	0	-1.08	0.754	-0.04	0.271	-0.12
IEJ01_03640	NP_464241.1	lmo0714	fliG	flagellar motor switch protein FliG	0.001	-1.12	0.174	-0.18	0.004	-0.28
IEJ01_03590	NP_464231.1	lmo0704	-	hypothetical protein lmo0704	0.009	-1.18	0.014	-0.15	0.454	-0.08
IEJ01_03530	NP_464219.1	lmo0692	cheA	two-component sensor histidine kinase CheA	0.001	-1.19	0.47	-0.13	0.54	-0.11
IEJ01_11125	NP_465650.1	lmo2126	-	maltogenic amylase	0.001	-1.26	0.09	-0.88	0.001	-1.26
IEJ01_13505	NP_466092.1	lmo2569	-	peptide ABC transporter substrate-binding protein	0	-1.36	0.196	-0.12	0.056	-0.21
IEJ01_03495	NP_464212.1	lmo0685	-	flagellar motor protein MotA	0	-1.42	0.68	-0.05	0.264	-0.13
IEJ01_04890	NP_464485.1	lmo0960	-	protease	0	-1.45	0.017	-0.23	0.124	-0.15
IEJ01_03525	NP_464218.1	lmo0691	cheY	chemotaxis response regulator CheY	0	-1.5	0.815	0.01	0.81	-0.02
IEJ01_03490	NP_464211.1	lmo0684	-	hypothetical protein lmo0684	0	-1.6	0.834	-0.03	0.935	-0.01
IEJ01_04895	NP_464486.1	lmo0961	-	protease	0	-1.71	0.178	-0.14	0.068	-0.21
IEJ01_04515	NP_464416.1	lmo0890	rsbS	negative regulation of sigma-B activity	0	-1.83	0.049	-0.13	0.027	-0.07
IEJ01_03520	NP_464217.1	lmo0690	flaA	flagellin	0	-1.9	0.002	-0.43	0.002	-0.42
IEJ01_03515	NP_464216.1	lmo0689	-	chemotaxis protein CheV	0	-1.9	0.097	-0.33	0.208	-0.15
IEJ01_07675	NP_464993.1	lmo1468	-	hypothetical protein lmo1468	0	-1.98	0	-1.98	0	-1.98
IEJ01_03685	NP_464250.1	lmo0723	-	metyl-accepting chemotaxis protein	0.001	-2.06	0.727	-0.05	0.041	-0.33
IEJ01_07680	NP_464994.1	lmo1469	rpsU	30S ribosomal protein S21	0	-2.63	0	-2.63	0	-2.63
