# Supplementary material for: Ribosomal mutations enable a switch between high fitness and high stress resistance in Listeria monocytogenes
Source: Front Microbiol. 2024 Mar 28;15:1355268. doi: 10.3389/fmicb.2024.1355268 (PMC11006974; doi:10.3389/fmicb.2024.1355268)
Supplement: Supplementary file 5 [file Table_5.XLSX]

## Sheet: Sheet1
Supplemental Table 5: Genes with RNAseq expression levels above or below the cut off in L. monocytogenes V14, 14EV1, and 14EV2 over the wild type. The p-value and log2(Fold change) in bold are considered significant.
gene.ID	protein.ID	EGDe.locus	gene.name	protein.name	V14/LO28 WT		14EV1/LO28 WT		14EV2/LO28 WT
					p.value	log2.fold.change	p.value	log2.fold.change	p.value	log2.fold.change
IEJ01_04465	NP_464406.1	lmo0880	-	wall associated protein precursor	0	9.7	0	2.31	0.022	0.75
IEJ01_05065	NP_464519.1	lmo0994	-	hypothetical protein lmo0994	0	8.59	0	2.25	0.071	0.4
IEJ01_04655	NP_464439.1	lmo0913	-	succinate semialdehyde dehydrogenase	0	8.58	0	1.6	0.584	0.08
IEJ01_01380	NP_463794.1	lmo0263	inlH	internalin H	0	7.58	0	1.61	0.175	0.25
IEJ01_03045	NP_464124.1	lmo0596	-	hypothetical protein lmo0596	0	7.54	0	1.36	0.142	0.25
IEJ01_05070	NP_464520.1	lmo0995	-	hypothetical protein lmo0995	0	7.5	0	1.15	0.054	0.33
IEJ01_03420	NP_464197.1	lmo0670	-	hypothetical protein lmo0670	0	7.44	0.477	0.07	0.872	-0.02
IEJ01_11865	NP_465793.2	lmo2269	-	hypothetical protein lmo2269	0	7.41	0.135	0.12	0.625	-0.06
IEJ01_01390	NP_463796.1	lmo0265	-	succinyl-diaminopimelate desuccinylase	0	7.37	0	1.41	0.664	0.07
IEJ01_00665	NP_463666.1	lmo0133	-	hypothetical protein lmo0133	0	7.24	0.014	1.12	0.249	0.17
IEJ01_03415	NP_464196.1	lmo0669	-	oxidoreductase	0	7.23	0.041	0.52	0.26	-0.19
IEJ01_14510	NP_466270.1	lmo2748	-	hypothetical protein lmo2748	0	7.2	0	1.09	0.581	0.1
IEJ01_07460	NP_464950.1	lmo1425	opuCD	glycine/betaine ABC transporter permease	0	7.16	0	1.25	0.024	0.39
IEJ01_07465	NP_464951.1	lmo1426	opuCC	glycine/betaine ABC transporter substrate-binding protein	0	7.04	0	1.03	0.135	0.27
IEJ01_11670	NP_465754.1	lmo2230	-	arsenate reductase	0	6.95	0.002	1.26	0.795	0.04
IEJ01_11585	NP_465737.1	lmo2213	-	hypothetical protein lmo2213	0	6.92	0	1.73	0.591	0.09
IEJ01_03075	NP_464129.1	lmo0602	-	transcripitonal regulator	0	6.86	0	1.03	0.097	0.29
IEJ01_09635	NP_465355.1	lmo1830	-	short-chain dehydrogenase	0	6.77	0	1.04	0.989	0
IEJ01_11305	NP_465681.1	lmo2157	sepA	hypothetical protein lmo2157	0	6.67	0	0.75	0.414	0.12
IEJ01_08935	NP_465219.1	lmo1694	-	CDP-abequose synthase	0	6.67	0	0.97	0.748	0.06
IEJ01_07475	NP_464953.1	lmo1428	opuCA	glycine/betaine ABC transporter ATP-binding protein	0	6.57	0	0.85	0.895	-0.02
IEJ01_07470	NP_464952.1	lmo1427	opuCB	glycine/betaine ABC transporter permease	0	6.52	0.013	0.51	0.713	-0.06
IEJ01_00095	NP_463552.1	lmo0019	-	hypothetical protein lmo0019	0	6.49	0.087	0.33	0.353	-0.13
IEJ01_14255	NP_466219.1	lmo2697	-	PTS mannose transporter subunit IIA	0	6.43	0.001	0.74	0.011	0.53
IEJ01_11310	NP_465682.1	lmo2158	-	hypothetical protein lmo2158	0	6.36	0.047	0.33	0.005	-0.48
IEJ01_14065	NP_466195.1	lmo2673	-	hypothetical protein lmo2673	0	6.28	0.186	0.13	0.66	-0.06
IEJ01_04775	NP_464462.1	lmo0937	-	hypothetical protein lmo0937	0	6.19	0	1.18	0.092	0.26
IEJ01_03205	NP_464155.1	lmo0628	-	hypothetical protein lmo0628	0	6.18	0.316	0.1	0.007	0.94
IEJ01_00670	NP_463667.1	lmo0134	-	hypothetical protein lmo0134	0	6.01	0.044	0.5	0.513	0.11
IEJ01_10915	NP_465609.1	lmo2085	-	peptidoglycan binding protein	0	5.9	0	0.86	0.01	0.46
IEJ01_14250	NP_466218.1	lmo2696	-	dihydroxyacetone kinase	0	5.86	0.131	0.26	0.932	-0.02
IEJ01_06525	NP_464766.1	lmo1241	-	hypothetical protein lmo1241	0	5.81	0.002	0.54	0.408	0.13
IEJ01_03680	NP_464249.1	lmo0722	-	pyruvate oxidase	0	5.71	0.043	0.37	0.214	0.21
IEJ01_04855	NP_464478.1	lmo0953	-	hypothetical protein lmo0953	0	5.66	0	1.05	0	0.61
IEJ01_01670	NP_463851.1	lmo0321	-	hypothetical protein lmo0321	0	5.57	0.197	0.21	0.185	-0.25
IEJ01_02255	NP_463968.1	lmo0439	-	hypothetical protein lmo0439	0	5.48	0.135	0.25	0.987	0
IEJ01_02640	NP_464043.1	lmo0515	-	hypothetical protein lmo0515	0	5.45	0	1.02	0.146	0.26
IEJ01_13525	NP_466096.1	lmo2573	-	zinc-binding dehydrogenase	0	5.31	0.016	0.37	0.444	-0.12
IEJ01_10820	NP_465591.1	lmo2067	-	bile acid hydrolase	0	5.3	0	0.55	0.94	-0.01
IEJ01_03975	NP_464309.1	lmo0782	-	PTS mannose transporter subunit IIC	0	5.2	0.335	-0.13	0	-0.44
IEJ01_02250	NP_463967.1	lmo0438	-	hypothetical protein lmo0438	0	5.2	0.073	0.13	0.008	1.69
IEJ01_12600	NP_465914.1	lmo2391	-	hypothetical protein lmo2391	0	5.18	0.165	0.22	0.364	-0.14
IEJ01_05700	NP_464665.1	lmo1140	-	hypothetical protein lmo1140	0	5.16	0.002	0.67	0.236	0.2
IEJ01_03970	NP_464308.1	lmo0781	-	PTS mannose transporter subunit IID	0	5.08	0.403	-0.11	0	-0.52
IEJ01_14245	NP_466217.1	lmo2695	-	dihydroxyacetone kinase subunit DhaK	0	4.97	0.329	0.15	0.017	-0.43
IEJ01_13515	NP_466094.1	lmo2571	-	nicotinamidase	0	4.91	0.615	0.08	0.043	-0.37
IEJ01_13510	NP_466093.1	lmo2570	-	hypothetical protein lmo2570	0	4.86	0.166	0.22	0.894	0.02
IEJ01_04035	NP_464321.1	lmo0794	-	hypothetical protein lmo0794	0	4.83	0.905	-0.03	0.873	-0.03
IEJ01_03115	NP_464137.1	lmo0610	-	internalin	0	4.68	0.005	0.44	0.117	0.23
IEJ01_12820	NP_465957.1	lmo2434	-	glutamate decarboxylase	0	4.67	0.193	0.2	0.996	0
IEJ01_13520	NP_466095.1	lmo2572	-	dihydrofolate reductase subunit A	0	4.66	0.697	-0.06	0.108	-0.3
IEJ01_02285	NP_463974.1	lmo0445	-	transcripitonal regulator	0	4.63	0.51	0.1	0.498	0.11
IEJ01_13710	NP_466125.1	lmo2602	-	hypothetical protein lmo2602	0	4.62	0.999	0	0.625	-0.08
IEJ01_03980	NP_464310.1	lmo0783	-	PTS mannose transporter subunit IIB	0	4.6	0.983	-0.01	0	-0.64
IEJ01_02760	NP_464067.1	lmo0539	-	tagatose 1,6-diphosphate aldolase	0	4.58	0.02	0.28	0.217	0.16
IEJ01_11180	NP_465656.1	lmo2132	-	hypothetical protein lmo2132	0	4.52	0.96	0.01	0.214	0.22
IEJ01_07970	NP_465051.1	lmo1526	-	hypothetical protein lmo1526	0	4.43	0.892	-0.02	0.885	0.02
IEJ01_12580	NP_465910.1	lmo2387	-	hypothetical protein lmo2387	0	4.38	0.047	0.32	0.139	0.23
IEJ01_00845	NP_463702.1	lmo0169	-	glucose transporter	0	4.36	0.952	-0.01	0.49	-0.1
IEJ01_03985	NP_464311.1	lmo0784	-	PTS mannose transporter subunit IIB	0	4.34	0.933	0.02	0	-0.53
IEJ01_00215	NP_463576.1	lmo0043	-	arginine deiminase	0	4.22	0.697	0.07	0.952	0.01
IEJ01_07440	NP_464946.1	lmo1421	-	glycine/betaine ABC transporter ATP-binding protein	0	4.12	0.951	0.01	0.841	0.03
IEJ01_02225	NP_463962.1	lmo0433	inlA	internalin A	0	4.01	0.14	-0.2	0.044	-0.26
IEJ01_11675	NP_465755.1	lmo2231	-	hypothetical protein lmo2231	0	3.88	0.71	0.06	0.705	-0.07
IEJ01_03010	NP_464117.1	lmo0589	-	hypothetical protein lmo0589	0	3.87	0.596	-0.07	0.452	-0.13
IEJ01_13130	NP_466018.1	lmo2495	-	phosphate ABC transporter ATP-binding protein	0	3.86	0.002	0.96	0.038	0.52
IEJ01_07445	NP_464947.1	lmo1422	-	glycine/betaine ABC transporter permease	0	3.85	0.359	-0.13	0.316	-0.14
IEJ01_00125	NP_463558.1	lmo0025	-	phosphoheptose isomerase	0	3.78	0.598	0.05	0.429	0.1
IEJ01_12640	NP_465921.1	lmo2398	ltrC	hypothetical protein lmo2398	0	3.77	0.743	0.05	0.996	0
IEJ01_07500	NP_464958.1	lmo1433	-	glutathione reductase	0	3.77	0.899	-0.03	0.603	0.08
IEJ01_04645	NP_464437.1	lmo0911	-	hypothetical protein lmo0911	0	3.75	0.033	0.26	0.98	0
IEJ01_12965	NP_465986.1	lmo2463	-	multidrug transporter	0	3.72	0.679	-0.06	0.448	-0.1
IEJ01_13080	NP_466008.1	lmo2485	-	hypothetical protein lmo2485	0	3.7	0.653	-0.07	0.155	-0.23
IEJ01_11870	NP_465794.1	lmo2270	comK'	competence protein ComK	0	3.67	0.123	0.26	0.524	0.11
IEJ01_03340	NP_464181.1	lmo0654	-	hypothetical protein lmo0654	0	3.67	0	0.62	0.608	0.08
IEJ01_04045	NP_464323.1	lmo0796	-	hypothetical protein lmo0796	0	3.66	0.155	-0.19	0	-0.47
IEJ01_03345	NP_464182.1	lmo0655	-	phosphoprotein phosphatase	0	3.63	0.001	0.49	0.713	0.06
IEJ01_14390	NP_466246.1	lmo2724	-	hypothetical protein lmo2724	0	3.63	0.933	0.02	0.215	-0.17
IEJ01_02835	NP_464082.1	lmo0554	-	NADH-dependent butanol dehydrogenase	0	3.59	0.957	-0.01	0.179	-0.17
IEJ01_02090	NP_463935.1	lmo0405	-	phosphate transporter	0	3.58	0.693	0.07	0.996	0
IEJ01_12925	NP_465977.1	lmo2454	-	hypothetical protein lmo2454	0	3.53	0.989	0	0.062	-0.24
IEJ01_03310	NP_464175.1	lmo0648	-	hypothetical protein lmo0648	0	3.49	0.967	0.01	0.957	0.01
IEJ01_13715	NP_466126.1	lmo2603	-	hypothetical protein lmo2603	0	3.47	0.482	0.11	0.725	0.06
IEJ01_06635	NP_464786.1	lmo1261	-	hypothetical protein lmo1261	0	3.28	0.189	0.15	0.802	0.03
IEJ01_03015	NP_464118.1	lmo0590	-	hypothetical protein lmo0590	0	3.27	0.989	0	0.055	-0.36
IEJ01_03020	NP_464119.1	lmo0591	-	hypothetical protein lmo0591	0	3.18	0.796	0.04	0.486	-0.12
IEJ01_12335	NP_465879.1	lmo2356	-	hypothetical protein lmo2356	0	3.15	0.886	-0.02	0.759	0.04
IEJ01_13125	NP_466017.1	lmo2494	-	PhoU family transcriptional regulator	0	3.15	0.019	0.47	0.001	0.64
IEJ01_08035	NP_465064.1	lmo1539	-	glycerol transporter	0	3.09	0.632	0.08	0.936	0.01
IEJ01_01675	NP_463852.1	lmo0322	-	hypothetical protein lmo0322	0	3.07	0.272	-0.11	0.89	-0.02
IEJ01_09895	NP_465407.1	lmo1883	-	chitinase	0	3.06	0.713	-0.05	0.397	-0.14
IEJ01_03305	NP_464174.1	lmo0647	-	hypothetical protein lmo0647	0	3.04	0	0.62	0	0.5
IEJ01_11545	NP_465729.1	lmo2205	-	phosphoglyceromutase	0	3.01	0.227	0.14	0.165	0.15
IEJ01_14060	NP_466194.1	lmo2672	-	AraC family transcriptional regulator	0	2.92	0.812	-0.04	0.464	-0.11
IEJ01_00850	NP_463703.1	lmo0170	-	hypothetical protein lmo0170	0	2.79	0.933	0.02	0.86	0.03
IEJ01_01045	NP_463742.1	lmo0211	ctc	50S ribosomal protein L25	0	2.74	0.287	0.15	0.738	0.05
IEJ01_13150	NP_466022.1	lmo2499	-	phosphate ABC transporter substrate-binding protein	0	2.71	0	1.07	0	1.01
IEJ01_12355	NP_465883.1	lmo2360	-	transmembrane protein	0	2.7	0.256	0.13	0.108	0.33
IEJ01_08350	NP_465126.1	lmo1601	-	general stress protein	0	2.69	0	0.41	0.237	0.13
IEJ01_09480	NP_465324.1	lmo1799	-	peptidoglycan binding protein	0	2.69	0.866	0.03	0.033	0.44
IEJ01_10430	NP_465513.1	lmo1989	leuC	isopropylmalate isomerase large subunit	0	2.68	0.001	0.76	0	1.34
IEJ01_10440	NP_465515.1	lmo1991	ilvA	threonine dehydratase	0	2.66	0.001	0.91	0	1.04
IEJ01_12360	NP_465884.1	lmo2361	-	hypothetical protein lmo2361	0	2.64	0.34	0.09	0.063	0.45
IEJ01_03210	NP_464156.1	lmo0629	-	hypothetical protein lmo0629	0	2.63	0.323	0.15	0.227	0.18
IEJ01_10435	NP_465514.1	lmo1990	leuD	isopropylmalate isomerase small subunit	0	2.62	0.009	0.94	0.002	1.09
IEJ01_08355	NP_465127.1	lmo1602	-	hypothetical protein lmo1602	0	2.59	0	0.51	0.013	0.22
IEJ01_08240	NP_465105.1	lmo1580	-	hypothetical protein lmo1580	0	2.56	0.22	0.17	0.91	0.02
IEJ01_11175	NP_465655.1	lmo2131	-	hypothetical protein lmo2131	0	2.53	0.7	0.05	0.059	0.47
IEJ01_06805	NP_464820.1	lmo1295	-	host factor-1 protein	0	2.51	0.189	0.17	0.879	-0.02
IEJ01_10425	NP_465512.1	lmo1988	leuB	3-isopropylmalate dehydrogenase	0	2.48	0.002	0.86	0	0.96
IEJ01_01435	NP_463805.1	lmo0274	-	hypothetical protein lmo0274	0	2.44	0.04	0.28	0	0.47
IEJ01_12575	NP_465909.1	lmo2386	-	hypothetical protein lmo2386	0	2.43	0.335	0.13	0.006	0.35
IEJ01_11390	NP_465698.1	lmo2174	-	hypothetical protein lmo2174	0	2.41	0.868	-0.03	0.589	-0.08
IEJ01_10420	NP_465511.1	lmo1987	leuA	2-isopropylmalate synthase	0	2.4	0.057	0.39	0	0.8
IEJ01_01695	NP_463856.1	lmo0326	-	transcriptional regulator	0.003	2.38	0.804	-0.01		0
IEJ01_00725	WP_015084540.1				0.002	2.38	0.027	0.13		1.88
IEJ01_13075	NP_466007.1	lmo2484	-	hypothetical protein lmo2484	0	2.36	0.311	-0.13	0.412	-0.12
IEJ01_08030	NP_465063.1	lmo1538	glpK	glycerol kinase	0	2.34	0.659	0.06	0.723	0.04
IEJ01_04805	NP_464468.1	lmo0943	fri	non-heme iron-binding ferritin	0	2.32	0	0.4	0.001	0.36
IEJ01_07210	NP_464900.1	lmo1375	-	aminotripeptidase	0	2.32	0.846	-0.03	0.951	0.01
IEJ01_12835	NP_465960.1	lmo2437	-	hypothetical protein lmo2437	0	2.31	0.142	0.22	0.005	0.41
IEJ01_09435	NP_465315.1	lmo1790	-	hypothetical protein lmo1790	0	2.3	0.583	0.09	0.743	0.05
IEJ01_02840	NP_464083.1	lmo0555	-	di-tripeptide transporter	0	2.29	0.988	0	0.741	-0.04
IEJ01_02685	NP_464052.1	lmo0524	-	sulfate transporter	0	2.27	0.619	0.07	0.363	0.1
IEJ01_08600	NP_465176.1	lmo1651	-	ABC transporter ATP-binding protein	0	2.26	0.229	0.16	0.705	-0.05
IEJ01_03315	NP_464176.1	lmo0649	-	transcriptional regulator	0	2.15	0.775	0.05	0.861	-0.03
IEJ01_09425	NP_465313.1	lmo1788	-	transcriptional regulator	0	2.15	0.992	0	0.933	-0.02
IEJ01_02230	NP_463963.1	lmo0434	inlB	internalin B	0	2.12	0.055	-0.28	0.63	-0.07
IEJ01_08675	NP_465191.1	lmo1666	-	peptidoglycan-linked protein	0	2.12	0.763	0.05	0.481	-0.09
IEJ01_02960	NP_464107.1	lmo0579	-	hypothetical protein lmo0579	0	2.1	0.285	0.14	0.189	0.17
IEJ01_02965	NP_464108.1	lmo0580	-	hypothetical protein lmo0580	0	2.07	0.559	0.08	0.417	0.09
IEJ01_10400	NP_465507.1	lmo1983	ilvD	dihydroxy-acid dehydratase	0	2.06	0.314	0.14	0.103	0.32
IEJ01_10415	NP_465510.1	lmo1986	ilvC	ketol-acid reductoisomerase	0	2.05	0.287	0.16	0.001	0.58
IEJ01_14050	NP_466192.1	lmo2670	-	hypothetical protein lmo2670	0	2.05	0.996	0	0.904	-0.02
IEJ01_10410	NP_465509.1	lmo1985	ilvH	acetolactate synthase small subunit	0	2.05	0.562	0.07	0.137	0.3
IEJ01_11475	NP_465715.1	lmo2191	spxA	ArsC family transcriptional regulator	0	2.02	0.721	0.06	0.917	-0.02
IEJ01_13145	NP_466021.1	lmo2498	-	phosphate ABC transporter permease	0	2.01	0.196	0.18	0.582	0.09
IEJ01_04725	NP_464453.1	lmo0928	-	3-methyladenine DNA glycosylase	0	1.97	0.841	0.04	0.02	0.33
IEJ01_10405	NP_465508.1	lmo1984	ilvB	acetolactate synthase	0	1.95	0.216	0.2	0.005	0.51
IEJ01_13135	NP_466019.1	lmo2496	-	phosphate ABC transporter ATP-binding protein	0	1.95	0.369	0.11	0.07	0.41
IEJ01_13210	NP_466034.1	lmo2511	-	hypothetical protein lmo2511	0	1.94	0.569	0.09	0.141	-0.2
IEJ01_03105	NP_464135.1	lmo0608	-	ABC transporter ATP-binding protein	0	1.94	0.868	-0.03	0.861	0.02
IEJ01_04545	NP_464422.1	lmo0896	rsbX	indirect negative regulation of sigma B dependant gene expression (serine phosphatase)	0	1.93	0	0.27	0	0.35
IEJ01_03280	NP_464169.1	lmo0642	-	hypothetical protein lmo0642	0	1.93	0.121	-0.2	0.127	-0.19
IEJ01_09030	NP_465238.1	lmo1713	-	rod shape-determining protein MreB	0	1.92	0.184	0.14	0.671	0.05
IEJ01_09430	NP_465314.1	lmo1789	-	hypothetical protein lmo1789	0	1.9	0.967	-0.01	0.967	-0.01
IEJ01_07030	NP_464865.1	lmo1340	-	hypothetical protein lmo1340	0	1.89	0.857	0.03	0.608	0.07
IEJ01_13140	NP_466020.1	lmo2497	-	phosphate ABC transporter permease	0	1.89	0.419	0.09	0.139	0.29
IEJ01_00195	NP_463572.1	lmo0039	-	carbamate kinase	0	1.88	0.939	0.02	0.89	-0.03
IEJ01_01810	NP_463881.1	lmo0351	-	phosphotransferase mannnose-specific family component IIA	0	1.88	0.658	-0.06	0.129	-0.3
IEJ01_09475	NP_465323.1	lmo1798	-	hypothetical protein lmo1798	0	1.87	0.717	0.06	0.167	0.26
IEJ01_01690	NP_463855.1	lmo0325	-	transcriptional regulator	0	1.86	0.769	-0.05	0.452	0.1
IEJ01_06795	NP_464818.1	lmo1293	glpD	glycerol-3-phosphate dehydrogenase	0	1.86	0.166	-0.2	0.079	-0.25
IEJ01_01525	NP_463823.1	lmo0292	-	heat-shock protein htrA serine protease	0	1.85	0.432	-0.08	0	-0.34
IEJ01_08595	NP_465175.1	lmo1650	-	hypothetical protein lmo1650	0	1.83	0.272	0.15	0.899	0.02
IEJ01_03320	NP_464177.1	lmo0650	-	hypothetical protein lmo0650	0	1.81	0.782	-0.04	0.198	-0.14
IEJ01_03090	NP_464132.1	lmo0605	-	hypothetical protein lmo0605	0	1.81	0.171	0.16	0.01	0.27
IEJ01_01520	NP_463822.1	lmo0291	-	hypothetical protein lmo0291	0	1.81	0.765	0.05	0.983	0
IEJ01_08585	NP_465173.1	lmo1648	-	hypothetical protein lmo1648	0	1.79	0.272	0.14	0	0.42
IEJ01_12645	NP_465922.1	lmo2399	-	hypothetical protein lmo2399	0	1.76	0.396	-0.11	0.959	-0.01
IEJ01_04610	NP_464430.1	lmo0904	-	hypothetical protein lmo0904	0	1.74	0.384	0.12	0.029	0.29
IEJ01_00990	NP_463731.1	lmo0200	prfA	listeriolysin positive regulatory protein	0	1.73	0.653	0.07	0.06	0.34
IEJ01_04540	NP_464421.1	lmo0895	sigB	RNA polymerase sigma factor SigB	0	1.68	0.113	0.14	0.001	0.27
IEJ01_03865	NP_464287.1	lmo0760	-	hypothetical protein lmo0760	0	1.68	0.013	-0.4	0.286	-0.16
IEJ01_14055	NP_466193.1	lmo2671	-	hypothetical protein lmo2671	0	1.67	0.956	-0.02	0.66	-0.08
IEJ01_00190	NP_463571.1	lmo0038	-	agmatine deiminase	0	1.67	0.916	-0.02	0.649	-0.08
IEJ01_13600	NP_466110.1	lmo2587	-	hypothetical protein lmo2587	0	1.67	0.004	0.37	0.085	0.22
IEJ01_13265	NP_466045.1	lmo2522	-	cell wall-binding protein	0	1.65	0.131	0.19	0.018	0.28
IEJ01_14475	NP_466263.1	lmo2741	-	multidrug transporter	0	1.64	0.911	0.02	0.547	-0.1
IEJ01_02115	NP_463940.1	lmo0411	-	phosphoenolpyruvate synthase	0	1.63	0.873	0.03	0.219	0.13
IEJ01_08605	NP_465177.1	lmo1652	-	ABC transporter ATP-binding protein	0	1.63	0.793	-0.04	0.242	-0.16
IEJ01_03100	NP_464134.1	lmo0607	-	ABC transporter ATP-binding protein	0	1.62	0.841	-0.03	0.996	0
IEJ01_09320	NP_465295.1	lmo1770	purL	phosphoribosylformylglycinamidine synthase I	0	1.61	0.96	-0.01	0.634	-0.08
IEJ01_02985	NP_464112.1	lmo0584	-	hypothetical protein lmo0584	0	1.61	0.72	0.05	0.904	-0.02
IEJ01_02590	NP_464033.1	lmo0505	-	ribulose-5-phosphate 3-epimerase	0	1.6	0.785	0.03	0.218	0.21
IEJ01_09825	NP_465393.1	lmo1868	-	hypothetical protein lmo1868	0	1.59	0.502	0.1	0.677	0.07
IEJ01_13940	NP_466170.1	lmo2648	-	phosphotriesterase	0.008	1.42	0	3.29	0	3.33
IEJ01_13935	NP_466169.1	lmo2647	-	creatinine amidohydrolase	0.066	1.27	0.001	3.15	0.001	2.85
IEJ01_11985	NP_465820.1	lmo2296	-	phage coat protein	0	1.03	0.655	0.07	0	-1.66
IEJ01_11960	NP_465815.1	lmo2291	-	major tail shaft protein	0	0.95	0.526	-0.1	0	-2.13
IEJ01_11965	NP_465816.1	lmo2292	-	protein gp11	0	0.85	0.26	-0.17	0	-1.93
IEJ01_11970	NP_465817.1	lmo2293	-	protein gp10	0.004	0.76	0.736	-0.05	0	-1.59
IEJ01_11950	NP_465813.1	lmo2289	-	protein gp14	0.002	0.73	0.998	0	0	-1.94
IEJ01_11975	NP_465818.1	lmo2294	-	protein gp9	0.009	0.7	0.78	-0.04	0	-1.86
IEJ01_11980	NP_465819.1	lmo2295	-	protein gp8	0.009	0.64	0.58	-0.08	0	-1.9
IEJ01_13925	YP_008475644.1	lmo2644a	-	hypothetical protein lmo2644a	0.213	0.57	0	1.94	0	2.05
IEJ01_11995	NP_465822.1	lmo2298	-	protein gp4	0.008	0.53	0.59	-0.08	0	-1.81
IEJ01_11560	NP_465732.1	lmo2208	-	hypothetical protein lmo2208	0	0.42	0	0.56	0	1.81
IEJ01_12015	WP_012582399.1				0.274	0.34	0.873	-0.03	0	-1.76
IEJ01_13930	NP_466168.1	lmo2646	-	hypothetical protein lmo2646	0.638	0.25	0.002	1.73	0	2.09
IEJ01_11570	NP_465734.1	lmo2210	-	hypothetical protein lmo2210	0.538	0.13	0.148	-0.23	0	-2.43
IEJ01_13955	NP_466173.1	lmo2651	-	PTS mannitol transporter subunit IIA	0.848	0.06	0	3.58	0	2.16
IEJ01_13945	NP_466171.1	lmo2649	ulaA	PTS system ascorbate transporter subunit IIC	0.835	-0.08	0	2.64	0	1.72
IEJ01_13950	NP_466172.1	lmo2650	-	MFS transporter	0.453	-0.41	0	3.55	0	2.17
IEJ01_00525	NP_463638.1	lmo0105	-	chitinase B	0.015	-0.7	0.002	-0.93	0	-1.94
IEJ01_08360	NP_465128.1	lmo1603	-	aminopeptidase	0	-1.61	0	-0.63	0	-0.85
IEJ01_06405	WP_009917708.1			terminase large subunit	0	-1.63	0.272	-0.16	0.339	0.14
IEJ01_11020	YP_008475638.1	lmo2104a	-	hypothetical protein lmo2104a	0	-1.63	0.846	0.02	0.422	-0.11
IEJ01_02190	NP_463955.1	lmo0426	-	PTS fructose transporter subunit IIA	0	-1.64	0.963	-0.01	0.663	0.07
IEJ01_14180	NP_466205.1	lmo2683	-	PTS cellbiose transporter subunit IIB	0	-1.65	0.145	-0.26	0	-0.93
IEJ01_10985	NP_465623.1	lmo2099	-	transcriptional antiterminator	0	-1.67	0.019	-0.57	0.001	-0.79
IEJ01_11325	NP_465685.1	lmo2161	-	hypothetical protein lmo2161	0	-1.67	0.014	-0.87	0.007	-0.9
IEJ01_06335	NP_463822.1	lmo0291	-	hypothetical protein lmo0291	0	-1.67	0.624	0.06	0.547	0.1
IEJ01_00485	NP_463630.1	lmo0097	-	PTS mannose transporter subunit IIC	0	-1.71	0	-0.47	0	-1.04
IEJ01_14040	NP_466190.1	lmo2668	-	transcriptional antiterminator BglG	0	-1.74	0.595	-0.08	0.001	-0.67
IEJ01_11125	NP_465650.1	lmo2126	-	maltogenic amylase	0	-1.78	0.384	-0.1	0.023	-0.62
IEJ01_13505	NP_466092.1	lmo2569	-	peptide ABC transporter substrate-binding protein	0	-1.78	0.694	0.06	0.894	-0.02
IEJ01_01985	NP_463914.1	lmo0384	-	IolB protein	0.006	-1.85	0.745	-0.02		-0.07
IEJ01_04890	NP_464485.1	lmo0960	-	protease	0	-1.85	0.376	-0.12	0.006	-0.37
IEJ01_04550	NP_464423.1	lmo0897	-	transporter	0	-1.89	0.731	-0.06	0.05	-0.31
IEJ01_14310	NP_466230.1	lmo2708	-	PTS cellbiose transporter subunit IIC	0	-1.92	0.135	-0.17	0	-1.67
IEJ01_02060	NP_463929.1	lmo0399	-	PTS fructose transporter subunit IIB	0	-1.96	0.884	-0.02	0.08	-0.37
IEJ01_01570	NP_463832.1	lmo0301	-	PTS beta-glucoside transporter subunit IIA	0	-1.96	0.929	-0.01	0.567	-0.08
IEJ01_14780	NP_466322.1	lmo2800	-	dehydrogenase	0	-1.99	0.008	0.7	0.477	0.12
IEJ01_04355	NP_464385.1	lmo0859	-	sugar ABC transporter substrate-binding protein	0	-2.02	0.164	-0.21	0.086	-0.37
IEJ01_04235	NP_464362.1	lmo0835	-	peptidoglycan binding protein	0	-2.03	0	-1.05	0.072	-0.29
IEJ01_02245	NP_463966.1	lmo0437	-	hypothetical protein lmo0437	0	-2.07	0.929	0.02	0.003	0.39
IEJ01_04895	NP_464486.1	lmo0961	-	protease	0	-2.1	0.213	-0.18	0.001	-0.5
IEJ01_06450	WP_003731642.1			DUF3168 domain-containing protein	0	-2.1	0.418	-0.12	0.904	-0.02
IEJ01_14185	NP_466206.1	lmo2684	-	PTS cellbiose transporter subunit IIC	0	-2.12	0.137	-0.14	0.006	-1.13
IEJ01_06455	WP_012581455.1			phage tail protein	0	-2.13	0.179	-0.19	0.621	-0.07
IEJ01_06470	WP_012951553.1			phage tail tape measure protein	0	-2.16	0.001	-0.5	0.13	-0.22
IEJ01_06480	WP_012951555.1			phage tail protein	0	-2.16	0.167	-0.22	0.809	-0.04
IEJ01_11335	NP_465687.1	lmo2163	-	oxidoreductase	0	-2.17	0.001	-0.99	0	-1.26
IEJ01_00765	NP_463686.1	lmo0153	-	zinc ABC transporter substrate-binding protein	0	-2.21	0.764	-0.05	0.572	-0.09
IEJ01_11780	NP_465776.1	lmo2252	-	aspartate aminotransferase	0	-2.21	0.71	0.05	0.818	-0.04
IEJ01_06465	WP_009931626.1			hypothetical protein	0	-2.23	0.653	-0.05	0.524	-0.09
IEJ01_08295	NP_465116.1	lmo1591	argC	N-acetyl-gamma-glutamyl-phosphate reductase	0	-2.26	0.739	0.02	0.87	-0.02
IEJ01_11105	NP_465646.1	lmo2122	-	maltodextrose utilization protein MalA	0	-2.28	0	-1.43	0	-1.33
IEJ01_06430	WP_015987290.1			hypothetical protein	0	-2.29	0.516	-0.06	0.842	-0.03
IEJ01_08290	NP_465115.1	lmo1590	argJ	bifunctional ornithine acetyltransferase/N-acetylglutamate synthase	0.002	-2.3	0.608	0.03	0.89	-0.01
IEJ01_07670	NP_464992.1	lmo1467	-	phosphate starvation-induced protein PhoH	0	-2.34	0	-1.86	0	-1.92
IEJ01_06390	WP_014930130.1			hypothetical protein	0	-2.36	0.983	0.01	0.567	0.1
IEJ01_11120	NP_465649.1	lmo2125	-	sugar ABC transporter substrate-binding protein	0	-2.39	0.653	-0.05	0.013	-0.79
IEJ01_14785	NP_466323.1	lmo2801	-	N-acetylmannosamine-6-phosphate 2-epimerase	0	-2.41	0.057	0.38	0.876	0.03
IEJ01_06460	WP_014930131.1			hypothetical protein	0	-2.41	0.104	-0.32	0.565	-0.1
IEJ01_11100	NP_465645.1	lmo2121	-	maltose phosphorylase	0	-2.42	0	-1.42	0	-1.16
IEJ01_06475	WP_014601422.1			phage tail family protein	0	-2.49	0.007	-0.47	0.026	-0.36
IEJ01_03690	NP_464251.1	lmo0724	-	hypothetical protein lmo0724	0	-2.52	0	-0.46	0	-0.8
IEJ01_06400	WP_014929542.1			P27 family phage terminase small subunit	0	-2.53	0.824	-0.03	0.772	0.05
IEJ01_06385	WP_010991275.1			DUF559 domain-containing protein	0	-2.54	0.83	-0.04	0.086	0.22
IEJ01_06395	WP_000988331.1			HNH endonuclease	0	-2.58	0.67	-0.05	0.928	-0.02
IEJ01_06420	NP_465991.1	lmo2468	clpP	ATP-dependent Clp protease proteolytic subunit	0	-2.58	0.096	-0.23	0.693	-0.06
IEJ01_03685	NP_464250.1	lmo0723	-	metyl-accepting chemotaxis protein	0	-2.58	0	-0.59	0	-1.11
IEJ01_06415	WP_014929544.1			phage portal protein	0	-2.59	0.05	-0.27	0.953	-0.01
IEJ01_06440	WP_014929549.1			phage head-tail adapter protein	0	-2.66	0.514	-0.1	0.89	0.03
IEJ01_11115	NP_465648.1	lmo2124	-	sugar ABC transporter permease	0	-2.69	0	-0.9	0	-1.21
IEJ01_06425	WP_012581458.1			phage major capsid protein	0	-2.75	0.005	-0.41	0.339	-0.14
IEJ01_06445	WP_009917701.1			hypothetical protein	0	-2.81	0.171	-0.21	0.648	-0.07
IEJ01_11110	NP_465647.1	lmo2123	-	sugar ABC transporter permease	0	-2.87	0	-1.35	0	-1.4
IEJ01_10940	NP_465614.1	lmo2090	argG	argininosuccinate synthase	0	-3.05	0.502	0.04	0.894	0.02
IEJ01_11770	NP_465774.1	lmo2250	arpJ	amino acid ABC transporter permease	0	-3.07	0.62	0.04	0.895	0.02
IEJ01_06435	WP_012951549.1			phage gp6-like head-tail connector protein	0	-3.07	0.139	-0.26	0.944	0.01
IEJ01_10945	NP_465615.1	lmo2091	argH	argininosuccinate lyase	0	-3.17	0.481	0.03	0.737	-0.02
IEJ01_11775	NP_465775.1	lmo2251	-	amino acid ABC transporter ATP-binding protein	0	-3.28	0.569	0.03	0.806	-0.02
IEJ01_03660	NP_464245.1	lmo0718	-	hypothetical protein lmo0718	0	-4.46	0.06	-0.22	0.004	-0.32
IEJ01_03650	NP_464243.1	lmo0716	fliI	flagellum-specific ATP synthase	0	-4.57	0.004	-0.4	0	-0.49
IEJ01_03655	NP_464244.1	lmo0717	-	transglycosylase	0	-4.64	0	-0.41	0	-0.44
IEJ01_03645	NP_464242.1	lmo0715	fliH	flagellar assembly protein H	0	-4.7	0	-0.54	0	-0.62
IEJ01_03640	NP_464241.1	lmo0714	fliG	flagellar motor switch protein FliG	0	-4.7	0	-0.52	0	-0.72
IEJ01_03635	NP_464240.1	lmo0713	fliF	flagellar MS-ring protein FliF	0	-4.86	0.006	-0.53	0.001	-0.63
IEJ01_03490	NP_464211.1	lmo0684	-	hypothetical protein lmo0684	0	-5.19	0.013	-0.41	0	-0.65
IEJ01_03630	NP_464239.1	lmo0712	fliE	flagellar hook-basal body protein FliE	0	-5.3	0.027	-0.35	0	-0.57
IEJ01_03510	NP_464215.1	lmo0688	-	hypothetical protein lmo0688	0	-5.3	0.006	-0.38	0	-0.59
IEJ01_03495	NP_464212.1	lmo0685	-	flagellar motor protein MotA	0	-5.43	0.018	-0.36	0	-0.71
IEJ01_03595	NP_464232.1	lmo0705	flgK	flagellar hook-associated protein FlgK	0	-5.44	0.002	-0.57	0	-0.78
IEJ01_03470	NP_464207.1	lmo0680	flhA	flagellar biosynthesis protein FlhA	0	-5.48	0.055	-0.32	0	-0.69
IEJ01_03605	NP_464234.1	lmo0707	fliD	flagellar capping protein FliD	0	-5.5	0.087	-0.35	0.013	-0.6
IEJ01_03515	NP_464216.1	lmo0689	-	chemotaxis protein CheV	0	-5.51	0.034	-0.35	0.001	-0.57
IEJ01_03600	NP_464233.1	lmo0706	flgL	flagellar hook-associated protein FlgL	0	-5.55	0	-0.55	0	-0.74
IEJ01_03610	NP_464235.1	lmo0708	-	flagellar protein	0	-5.58	0.123	-0.28	0.041	-0.48
IEJ01_03505	NP_464214.1	lmo0687	-	hypothetical protein lmo0687	0	-5.58	0.006	-0.36	0	-0.58
IEJ01_03485	NP_464210.1	lmo0683	-	chemotaxis protein CheR	0	-5.6	0.026	-0.33	0	-0.69
IEJ01_03585	NP_464230.1	lmo0703	-	hypothetical protein lmo0703	0	-5.6	0.001	-0.52	0	-0.67
IEJ01_03550	NP_464223.1	lmo0696	flgD	flagellar basal body rod modification protein	0	-5.61	0.302	-0.12	0.104	-0.34
IEJ01_03475	NP_464208.1	lmo0681	-	flagellar biosynthesis regulator FlhF	0	-5.61	0.089	-0.28	0	-0.71
IEJ01_03615	NP_464236.1	lmo0709	-	hypothetical protein lmo0709	0	-5.64	0	-0.59	0	-0.64
IEJ01_03535	NP_464220.1	lmo0693	-	flagellar motor switch protein FliY	0	-5.64	0.556	-0.08	0.196	-0.24
IEJ01_03540	NP_464221.1	lmo0694	-	hypothetical protein lmo0694	0	-5.65	0.436	-0.1	0.165	-0.26
IEJ01_03625	NP_464238.1	lmo0711	flgC	flagellar basal body rod protein FlgC	0	-5.65	0.001	-0.55	0	-0.75
IEJ01_03590	NP_464231.1	lmo0704	-	hypothetical protein lmo0704	0	-5.66	0.16	-0.2	0.034	-0.56
IEJ01_03620	NP_464237.1	lmo0710	flgB	flagellar basal-body rod protein FlgB	0	-5.67	0.003	-0.5	0	-0.66
IEJ01_03465	NP_464206.1	lmo0679	flhB	flagellar biosynthesis protein FlhB	0	-5.7	0.004	-0.33	0	-0.52
IEJ01_03545	NP_464222.1	lmo0695	-	hypothetical protein lmo0695	0	-5.86	0.028	-0.39	0.001	-0.57
IEJ01_03480	NP_464209.1	lmo0682	flgG	flagellar basal body rod protein FlgG	0	-5.87	0.112	-0.25	0	-0.72
IEJ01_08960	NP_465224.1	lmo1699	-	chemotaxis protein	0	-5.89	0.053	-0.33	0	-0.62
IEJ01_03575	NP_464228.1	lmo0701	-	hypothetical protein lmo0701	0	-5.91	0	-0.72	0	-0.89
IEJ01_03565	NP_464226.1	lmo0699	fliM	flagellar motor switch protein FliM	0	-5.91	0	-0.62	0	-0.8
IEJ01_03570	NP_464227.1	lmo0700	-	flagellar motor switch protein FliY	0	-5.91	0.131	-0.25	0.033	-0.58
IEJ01_03580	NP_464229.1	lmo0702	-	hypothetical protein lmo0702	0	-5.92	0.037	-0.51	0.002	-0.79
IEJ01_03500	NP_464213.1	lmo0686	motB	flagellar motor rotation MotB	0	-5.92	0.019	-0.35	0	-0.67
IEJ01_03555	NP_464224.1	lmo0697	flgE	flagellar hook protein FlgE	0	-5.92	0.297	-0.11	0.089	-0.37
IEJ01_03530	NP_464219.1	lmo0692	cheA	two-component sensor histidine kinase CheA	0	-5.95	0.566	-0.06	0.286	-0.16
IEJ01_03525	NP_464218.1	lmo0691	cheY	chemotaxis response regulator CheY	0	-5.99	0.433	-0.1	0.22	-0.22
IEJ01_03460	NP_464205.1	lmo0678	fliR	flagellar biosynthesis protein FliR	0	-6.03	0.004	-0.39	0	-0.58
IEJ01_08965	NP_465225.1	lmo1700	-	hypothetical protein lmo1700	0	-6.12	0.169	-0.2	0.001	-0.55
IEJ01_03560	NP_464225.1	lmo0698	-	flagellar motor switch protein	0	-6.16	0	-0.55	0	-0.76
IEJ01_03520	NP_464217.1	lmo0690	flaA	flagellin	0	-7.43	0.413	-0.05	0.134	-0.14
IEJ01_07680	NP_464994.1	lmo1469	rpsU	30S ribosomal protein S21	0	-19.8	0	-19.62	0	-19.96
IEJ01_07675	NP_464993.1	lmo1468	-	hypothetical protein lmo1468	0	-20.08	0	-19.89	0	-20.24
