# Supplementary material for: Ribosomal mutations enable a switch between high fitness and high stress resistance in Listeria monocytogenes
Source: Front Microbiol. 2024 Mar 28;15:1355268. doi: 10.3389/fmicb.2024.1355268 (PMC11006974; doi:10.3389/fmicb.2024.1355268)
Supplement: Supplementary file 6 [file Table_6.XLSX]

## Sheet: Sheet1
Supplemental Table 6: Expression of genes involved in the SigB activation in variants V14, 14EV1, 14EV2 when compared to Listeria monocytogenes LO28 WT. The p-value, log2(Fold change), and log10(protein ratio) in bold are considered signifant.
EGDe.locus	gene.name	RNAseq						Proteomics
		V14/LO28 WT		14EV1/LO28 WT		14EV2/LO28 WT		V14/LO28 WT		14EV1/LO28 WT		14EV2/LO28 WT
		p.value	log2.fold.change	p.value	log2.fold.change	p.value	log2.fold.change	p.value	log10.protein.ratio	p.value	log10.protein.ratio	p.value	log10.protein.ratio
lmo0799	rsbL	0.186	0.16	0.454	-0.1	0.413	0.1
lmo0889	rsbR1	0.847	0.02	0.836	0.03	0.904	-0.01	0.563	-0.07	0.602	0.05	0.955	0
lmo0161	rsbR2	0	-0.83	0.748	0.04	0.04	0.23	0.596	-0.06	0.565	0.05	0.212	0.18
lmo1642	rsbR3	0.272	0.1	0.698	0.05	0.356	0.09
lmo1842	rsbR4	0.693	-0.09	0.287	0.16	0.045	0.35
lmo0890	rsbS	0.028	-0.26	0.37	-0.12	0.204	-0.15	0	-1.83	0.049	-0.13	0.027	-0.07
lmo0891	rsbT	0.029	-0.2	0.866	-0.03	0.553	-0.07
lmo0892	rsbU	0.365	-0.08	0.989	0	0.256	0.11	0.069	0.63	0.374	-0.25	0.374	-0.25
lmo0893	rsbV	0	1.39	0.648	-0.06	0.091	0.17	0.001	0.65	0.76	0.03	0.105	0.13
lmo0894	rsbW	0	1.26	0.794	0.04	0.058	0.17	0	0.68	0	0.2	0	0.21
lmo0895	sigB	0	1.68	0.113	0.14	0.001	0.27	0.013	0.79	0.422	0.09	0.329	0.05
lmo0896	rsbX	0	1.93	0	0.27	0	0.35
